# Supplementary material for: Protein Complexes Are under Evolutionary Selection to Assemble via Ordered Pathways
Source: Cell. 2013 Apr 11;153(2):461–70. doi: 10.1016/j.cell.2013.02.044 (PMC4009401; doi:10.1016/j.cell.2013.02.044)
Supplement: Table S1. Fusion and Nonfusion Subunit Pairs, Related to Figures 3 and 4 [file mmc1.xls]

## Sheet: table_s1
PDB_ID	Chain1	Chain2	Fusion/non-fusion	Non-redundant	Transient	Coexpressed	Interface_size	Biggest_interface	Disassembly_conserved	Interfaces_reduced		Note that chain namings do not always correspond exactly the PDB entries
12e8	A	B	N	0	0	0	3477	1	-	1		Instead, names (A,B,C…) are sequentially assigned to the order of chains in the biological unit file
1a00	C	D	N	0	0	0	1669.9	1	0	2
1a01	A	B	N	0	0	0	1719.4	1	0	2
1a0o	A	B	F	0	0	1	1165	1	-	1
1a0q	A	B	N	0	0	0	3117.7	1	-	1
1a0r	A	B	N	0	0	0	5145.7	1	-	1
1a0r	A	C	N	0	0	0	4365.1	0	-	1
1a0r	B	C	N	0	0	0	42	0	-	0
1a0u	A	B	N	0	0	0	1712.2	1	0	2
1a0z	C	D	N	0	0	0	1678.9	1	0	2
1a1m	A	B	N	0	0	0	2567.4	1	-	1
1a1n	A	B	N	0	0	0	2557.8	1	-	1
1a1o	A	B	N	0	0	0	2623.7	1	-	1
1a22	A	B	N	0	0	0	2715.3	1	-	1
1a2k	A	D	N	1	1	0	1695.2	1	0	1
1a2y	A	B	N	1	0	0	1651	1	-	2
1a2y	A	C	N	1	1	0	673.8	0	-	2
1a2y	B	C	N	1	1	0	816.7	0	-	2
1a3l	A	B	N	0	0	0	3604.1	1	-	1
1a3n	A	B	N	0	0	0	1676.6	1	0	2
1a3o	A	B	N	0	0	0	1675.2	1	0	2
1a4f	A	B	N	1	0	0	1888.8	1	1	2.5
1a4j	A	B	N	0	0	0	3327.9	1	-	1
1a4k	A	B	N	0	0	0	3319.8	1	-	1
1a4y	C	D	N	1	1	0	2792	1	0	1
1a50	A	B	F	0	0	1	2790.9	1	0	1
1a5a	A	B	F	0	0	1	2636	1	0	1
1a5b	C	D	F	0	0	1	2654.4	1	0	1
1a5f	A	B	N	0	0	0	3335.8	1	-	1
1a5k	D	I	F	0	0	0	3087.2	0	0	4
1a5k	E	F	F	0	0	0	3482.7	1	0	3
1a5k	G	H	F	0	0	0	310.6	0	0	3
1a5l	A	B	F	0	0	0	306.6	0	0	3
1a5l	D	I	F	0	0	0	2677	0	0	4
1a5l	E	F	F	0	0	0	3479.2	1	0	3
1a5m	A	F	F	0	0	0	3097	0	0	4
1a5m	G	H	F	0	0	0	314.8	0	0	3
1a5m	H	I	F	0	0	0	3489.7	1	0	3
1a5n	A	B	F	0	0	0	307.6	0	0	3
1a5n	B	C	F	0	0	0	3471.9	1	0	3
1a5n	D	I	F	0	0	0	3044.6	0	0	4
1a5o	A	F	F	0	0	0	3082.9	0	0	4
1a5o	D	E	F	0	0	0	307.5	0	0	3
1a5o	H	I	F	0	0	0	3481	1	0	3
1a5s	A	B	F	0	0	1	2712.6	1	0	1
1a6a	A	B	N	0	0	0	4598.4	1	-	2
1a6d	K	P	N	1	0	1	5229.4	1	1	2
1a6e	B	G	N	0	0	1	4988.2	1	1	2
1a6t	A	B	N	0	0	0	3694.2	1	-	1
1a6u	A	B	N	0	0	0	1668.3	1	-	1
1a6v	A	B	N	1	1	0	1843.4	1	-	1
1a6w	A	B	N	0	0	0	1739.7	1	-	1
1a6z	A	B	N	1	1	0	2530.8	1	-	1
1a7n	A	B	N	0	0	0	1672.2	1	-	1
1a7o	A	B	N	0	0	0	1584.1	1	-	1
1a7p	A	B	N	0	0	0	1696.6	1	-	1
1a7q	A	B	N	0	0	0	1732.3	1	-	1
1a7r	A	B	N	0	0	0	1763.1	1	-	1
1a9b	A	B	N	0	0	0	2799.3	1	-	1
1a9e	A	B	N	0	0	0	2731	1	-	1
1a9w	A	B	N	0	0	0	1713.2	1	0	2
1a9x	C	D	F	1	0	1	4849.9	1	1	1
1aa1	E	F	N	0	0	0	3804.5	1	0	4
1abr	A	B	N	1	0	0	3565	1	-	1
1abw	A	B	N	0	0	0	3035.5	1	-	1
1aby	A	C	N	0	0	0	2792.7	1	-	1
1acb	A	B	N	1	1	0	1558.3	1	-	1
1acm	I	J	F	0	0	1	1643.9	1	0	1
1acy	A	B	N	0	0	0	3214.1	1	-	2
1ad0	A	B	N	0	0	0	3511.8	1	-	1
1ad9	A	B	N	0	0	0	3520.1	1	-	1
1agb	A	B	N	0	0	0	2552.7	1	-	1
1agc	A	B	N	0	0	0	2585.7	1	-	1
1agd	A	B	N	0	0	0	2550.8	1	-	1
1age	A	B	N	0	0	0	2634.6	1	-	1
1agf	A	B	N	0	0	0	2587.3	1	-	1
1agr	A	B	N	1	1	0	1683.5	1	-	1
1ahj	A	B	F	0	0	0	7571.4	1	-	1
1ai1	A	B	N	0	0	0	3241.2	1	-	2
1aif	A	B	N	0	0	0	3871.7	1	-	1
1aig	A	B	N	0	0	0	9036.4	1	-	2
1aig	A	C	N	0	0	0	3177.7	0	-	2
1aig	B	C	N	0	0	0	5457.9	0	-	2
1aij	A	B	N	0	0	0	8990.6	1	-	2
1aij	A	C	N	0	0	0	3214.4	0	-	2
1aij	B	C	N	0	0	0	5583	0	-	2
1aip	B	D	N	1	1	1	2038.1	1	0	2
1aj7	A	B	N	0	0	0	3757.4	1	-	1
1aj9	A	B	N	0	0	0	1812.8	1	1	2.5
1ak4	A	B	N	0	0	0	1032.6	1	-	1
1akj	A	B	N	0	0	0	2436.8	1	1	2
1akj	A	D	N	1	0	0	1236	0	0	3
1akj	B	D	N	1	1	0	392.2	0	0	2
1all	A	B	N	1	0	0	2916.7	1	-	1
1am4	A	B	N	0	0	0	1845	1	-	1
1ao7	A	B	N	0	0	0	2604.7	1	1	1
1ao7	A	D	N	0	0	0	1205.1	0	0	3
1ao7	A	E	N	0	0	0	441.7	0	0	3
1ao7	B	D	N	0	0	0	-0.1	0	0	0
1ao7	B	E	N	0	0	0	0	0	0	0
1ao7	D	E	N	0	0	0	1738.3	0	1	3
1aok	A	B	N	0	0	0	2998.2	1	-	1
1aon	A	O	N	0	0	1	756.5	1	0	2
1ap2	A	B	N	1	1	0	1788.1	1	-	1
1aqd	A	B	N	0	0	0	4922.9	1	-	2
1aqk	A	B	N	0	0	0	3637	1	-	1
1aro	A	B	N	1	1	0	2182.1	1	-	1
1at1	E	F	F	0	0	1	1626.8	1	0	1
1atn	A	B	N	0	0	0	1804.6	1	-	1
1aui	A	B	N	0	0	0	4497.4	1	-	1
1aus	I	J	N	0	0	0	3782.4	1	0	4
1ava	A	B	N	1	1	0	2561.4	1	-	1
1avg	B	C	N	1	1	0	1103.4	0	-	1
1avw	A	B	N	1	1	0	1777	1	-	1
1avx	A	B	N	0	0	0	1628.2	1	-	1
1avz	B	C	N	0	0	0	1279.7	1	-	1
1axi	A	B	N	1	1	0	2635.9	1	1	2
1axt	A	B	N	0	0	0	3350.9	1	-	1
1ay7	A	B	N	1	1	0	1270.9	1	-	1
1azs	A	B	F	1	0	0	3570	1	1	2.5
1azs	A	C	N	1	0	0	526.6	0	0	2
1azs	E	F	N	1	0	0	1547.1	0	0	2
1azz	B	D	N	1	1	0	1902	1	0	2
1b0g	A	B	N	0	0	0	2785	1	-	1
1b0r	A	B	N	0	0	0	2730.3	1	-	1
1b27	A	B	N	0	0	0	1622.5	1	-	1
1b2s	A	B	N	0	0	0	1539.9	1	-	1
1b2u	A	B	N	0	0	0	1437.1	1	-	1
1b33	C	D	N	0	0	0	2942.1	1	0	2.667
1b33	D	G	N	1	0	0	1716.8	0	0	5
1b33	E	G	N	1	0	0	379.4	0	0	3
1b34	A	B	N	1	0	1	1882.9	1	-	1
1b3s	A	B	N	0	0	0	1486.9	1	-	1
1b41	A	B	N	0	0	0	2112.1	1	-	1
1b4j	A	B	N	0	0	0	3708.2	1	-	1
1b4u	C	D	F	1	0	0	4288	1	1	2
1b6c	A	B	N	1	1	0	1775.9	1	-	1
1b70	C	D	N	0	0	1	8406.6	1	1	2.5
1b7t	A	B	N	0	0	0	3324.8	0	-	2
1b7t	A	C	N	0	0	0	4634.5	1	-	2
1b7t	B	C	N	0	0	0	456.8	0	-	2
1b7y	A	B	N	1	0	1	8401.1	1	1	2.5
1b86	C	D	N	0	0	0	1725.6	1	0	2
1b8d	A	B	N	1	1	0	3158.7	1	0	3
1b8m	A	B	N	1	0	0	2921.8	1	-	1
1b9x	A	B	N	0	0	0	5147	1	-	1
1b9x	A	C	N	0	0	0	3684.8	0	-	1
1b9x	B	C	N	0	0	0	12.8	0	-	0
1b9y	A	B	N	0	0	0	5304.2	1	-	1
1b9y	A	C	N	0	0	0	3741.4	0	-	1
1b9y	B	C	N	0	0	0	3.1	0	-	0
1bab	A	B	N	0	0	0	1730.8	1	0	2
1baf	A	B	N	0	0	0	3836.7	1	-	1
1bbb	C	D	N	0	0	0	1823.6	1	1	2.5
1bbd	A	B	N	0	0	0	3651	1	-	1
1bbj	A	B	N	0	0	0	3816.6	1	-	1
1bcc	A	B	N	0	0	1	2782.6	0	0	2
1bcc	A	C	N	0	0	0	759.5	0	0	4
1bcc	A	J	N	0	0	1	473.9	0	0	3
1bcc	B	C	N	0	0	0	0.1	0	0	0
1bcc	B	D	N	0	0	1	0.1	0	0	0
1bcc	B	O	N	0	0	1	0.1	0	0	0
1bcc	C	F	N	0	0	0	2429.1	0	0	3
1bcc	C	O	N	0	0	1	1093.8	0	0	2
1bcc	D	E	N	0	0	1	1628.4	0	0	5
1bcc	D	F	N	0	0	1	836.3	0	0	3
1bcc	D	G	N	0	0	1	1567.2	0	0	6
1bcc	D	H	N	0	0	1	2303	0	0	2
1bcc	E	F	N	0	0	1	16.1	0	0	0
1bcc	E	J	N	0	0	1	1243.1	0	0	3
1bcc	F	K	N	0	0	1	95.4	0	0	0
1bcc	F	L	N	0	0	1	776.5	0	0	1
1bcc	H	K	N	0	0	1	0	0	0	0
1bcc	H	L	N	0	0	1	0	0	0	0
1bcc	H	M	N	0	0	0	0	0	0	0
1bcc	H	O	N	0	0	1	0	0	0	0
1bcc	K	N	N	0	0	1	206.2	0	0	5
1bcc	K	O	N	0	0	1	2031.9	0	0	5
1bcc	K	Q	N	0	0	1	1730.5	0	0	4
1bcc	L	Q	N	0	0	0	0	0	0	0
1bcc	L	T	N	0	0	1	0	0	0	0
1bcc	M	N	F	0	0	0	3111.2	1	0	5.5
1bcc	M	Q	N	0	0	0	1816.6	0	0	5
1bcc	M	T	N	0	0	0	0	0	0	0
1bcc	N	T	N	0	0	1	1712.3	0	0	3
1bcc	O	Q	N	0	0	1	1236.6	0	0	4
1bcc	P	Q	N	0	0	1	926.6	0	0	3
1bcc	P	R	N	0	0	1	0	0	0	0
1bcc	P	T	N	0	0	1	0	0	0	0
1bcc	Q	R	N	0	0	1	473.2	0	0	2
1bcc	Q	T	N	0	0	1	0	0	0	0
1bcc	R	T	N	0	0	1	0	0	0	0
1bcp	A	B	N	1	0	0	603.4	0	0	3
1bcp	A	C	N	0	0	0	783.8	0	0	3
1bcp	A	E	N	1	0	0	1408.6	0	0	3
1bcp	A	F	N	1	0	0	1318.7	0	0	3
1bcp	B	C	N	1	0	0	37.3	0	0	0
1bcp	B	D	N	1	0	0	2582.4	0	0	2
1bcp	B	F	N	1	0	0	1909.1	0	0	2
1bcp	C	E	N	0	0	0	2689.6	1	0	2
1bcp	C	F	N	0	0	0	0	0	0	0
1bcp	E	F	N	1	0	0	1595.1	0	0	2
1bd2	A	B	N	0	0	0	2462.9	0	1	1
1bd2	A	D	N	1	0	0	1147.4	0	0	3
1bd2	A	E	N	1	0	0	386.2	0	0	3
1bd2	B	D	N	1	1	0	0	0	0	0
1bd2	B	E	N	1	1	0	0	0	0	0
1bd2	D	E	N	1	0	0	3878	1	1	3
1be3	A	B	N	1	0	1	4043.8	1	0	2
1be3	A	C	N	1	0	0	894.3	0	0	4
1be3	A	D	N	1	0	1	341.4	0	0	5
1be3	A	E	N	1	1	1	2044.7	0	0	5
1be3	A	F	N	1	0	1	0.1	0	0	0
1be3	A	G	N	1	0	1	1775.9	0	0	4
1be3	A	H	N	1	0	1	0.1	0	0	0
1be3	A	J	N	1	0	1	342.1	0	0	4
1be3	B	C	N	1	0	0	0	0	0	0
1be3	B	D	N	1	0	1	0	0	0	0
1be3	B	E	N	1	1	1	0	0	0	0
1be3	B	F	N	1	0	1	0	0	0	0
1be3	B	G	N	1	0	0	0	0	0	0
1be3	B	H	N	1	0	1	0	0	0	0
1be3	B	J	N	1	0	1	0	0	0	0
1be3	C	D	F	1	0	0	3187.1	0	1	5
1be3	C	E	N	1	1	1	1066.7	0	0	4
1be3	C	F	N	1	0	0	2405.2	0	0	3
1be3	C	G	N	1	0	0	1918.5	0	0	5
1be3	C	H	N	1	0	0	0	0	0	0
1be3	C	J	N	1	0	0	0	0	0	0
1be3	D	E	N	1	1	1	1565.7	0	0	5
1be3	D	F	N	1	0	1	782.5	0	0	3
1be3	D	G	N	1	0	1	1608.3	0	0	6
1be3	D	H	N	1	0	1	2272.8	0	0	2
1be3	D	J	N	1	0	1	1805.6	0	0	3
1be3	E	F	N	1	1	1	30.1	0	0	0
1be3	E	G	N	1	1	1	1131.8	0	0	4
1be3	E	H	N	1	1	1	0	0	0	0
1be3	E	J	N	1	1	1	1309.6	0	0	3
1be3	F	G	N	1	0	1	1017.1	0	0	3
1be3	F	H	N	1	0	1	0	0	0	0
1be3	F	J	N	1	0	1	0.1	0	0	0
1be3	G	H	N	1	0	1	384.6	0	0	2
1be3	G	J	N	1	0	1	7.9	0	0	0
1be3	H	J	N	1	0	1	0	0	0	0
1beu	C	D	F	0	0	1	2658	1	0	1
1bey	A	B	N	0	0	0	3316.2	1	-	1
1bfo	A	B	N	0	0	0	3783.8	1	-	1
1bgs	A	B	N	0	0	0	1644.9	1	-	1
1bgx	A	B	N	1	1	0	2816.8	0	-	2
1bgx	A	C	N	1	1	0	3294.3	0	-	2
1bgx	B	C	N	0	0	0	3468.3	1	-	2
1bgy	A	D	N	0	0	1	338.9	0	0	5
1bgy	A	G	N	0	0	1	1780.1	0	0	4
1bgy	A	Q	N	0	0	1	200.2	0	0	1
1bgy	B	Q	N	0	0	1	829.6	0	0	1.5
1bgy	C	P	N	0	0	1	1686.7	0	0	2.5
1bgy	D	G	N	0	0	1	1736.2	0	0	6
1bgy	D	H	N	0	0	1	2256	0	0	2
1bgy	E	F	N	0	0	1	32.5	0	0	0
1bgy	E	G	N	0	0	1	1175.9	0	0	4
1bgy	E	J	N	0	0	1	1334	0	0	3
1bgy	E	M	N	0	0	1	0.1	0	0	0
1bgy	G	J	N	0	0	1	5.8	0	0	0
1bgy	G	M	N	0	0	0	0.1	0	0	0
1bgy	H	M	N	0	0	1	0.1	0	0	0
1bgy	J	M	N	0	0	1	0.1	0	0	0
1bgy	J	Q	N	0	0	1	0.1	0	0	0
1bgy	L	M	N	0	0	1	4105.8	1	0	2.5
1bgy	L	N	N	0	0	0	927.3	0	0	4
1bgy	L	P	N	0	0	1	2106.8	0	0	5
1bgy	L	S	N	0	0	1	0	0	0	0
1bgy	L	U	N	0	0	1	386.4	0	0	4
1bgy	M	N	N	0	0	0	0.1	0	0	0
1bgy	M	O	N	0	0	1	0.1	0	0	0
1bgy	N	O	F	0	0	0	3185.5	0	1	5
1bgy	N	Q	N	0	0	0	2412.7	0	0	3
1bgy	N	R	N	0	0	0	1886.5	0	0	5
1bgy	N	S	N	0	0	0	0	0	0	0
1bgy	N	U	N	0	0	0	0	0	0	0
1bgy	O	P	N	0	0	1	1445	0	0	5
1bgy	O	Q	N	0	0	1	790.2	0	0	3
1bgy	O	U	N	0	0	1	1825.1	0	0	3
1bgy	P	S	N	0	0	1	0	0	0	0
1bgy	Q	R	N	0	0	1	1019	0	0	3
1bgy	Q	S	N	0	0	1	0	0	0	0
1bgy	R	S	N	0	0	1	414	0	0	2
1bgy	S	U	N	0	0	1	0	0	0	0
1bi7	C	D	N	1	1	0	2498.1	1	1	2
1bi8	A	B	N	0	0	0	2024.7	1	1	1
1bii	A	B	N	0	0	0	2618.2	1	-	1
1bij	C	D	N	0	0	0	1718.4	1	0	2
1bj1	A	B	N	0	0	0	3371.4	1	1	2
1bj1	A	D	N	1	0	0	209.4	0	0	2
1bj1	C	F	N	1	0	0	1593.5	0	0	2
1bj3	A	B	N	0	0	0	3615.1	1	-	1
1bkd	C	D	N	0	0	0	3283.7	1	1	2
1bks	A	B	F	0	0	1	2561.7	1	0	1
1blx	A	B	N	1	1	0	1786.7	1	-	1
1bmf	A	G	N	0	0	1	1314	0	0	3
1bmf	C	D	N	0	0	1	5997	1	0	1.667
1bmf	D	G	N	0	0	1	1222.6	0	0	4
1bml	B	D	N	1	1	0	4240.6	1	1	2.5
1bnd	C	D	N	1	0	0	3092.7	1	1	1.5
1bog	D	E	N	0	0	0	3511.5	1	1	2.5
1bou	A	B	F	0	0	0	4276.8	1	1	2
1bp3	A	B	N	1	1	0	2713.9	1	-	1
1bqh	A	B	N	0	0	0	2631.8	1	0	2
1bqh	A	E	N	0	0	0	1585.8	0	0	3
1bqh	B	E	N	0	0	0	545.3	0	0	2
1bql	A	B	N	0	0	0	3423.4	1	-	2
1bql	A	C	N	0	0	0	828.1	0	-	2
1bql	B	C	N	1	1	0	978.9	0	-	2
1bqq	A	B	N	1	1	0	2758.6	1	-	1
1br1	A	B	N	1	1	0	4230.2	1	-	1
1br4	A	B	N	0	0	0	3963.2	1	-	1
1brb	A	B	N	0	0	0	1404.6	1	-	1
1brc	A	B	N	0	0	0	1311.7	1	-	1
1brl	A	B	N	0	0	0	4312.4	1	-	1
1brs	A	B	N	0	0	0	1599.8	1	-	1
1bth	B	C	N	1	1	0	1905.5	1	-	1
1buh	A	B	N	1	1	0	1360.9	1	-	1
1bui	A	C	N	1	1	0	1455.3	1	-	2
1bun	A	B	N	1	0	0	1060.8	1	-	1
1buv	A	B	N	0	0	0	2758.6	1	-	1
1buw	A	B	N	0	0	0	1713.4	1	0	2
1bvk	A	B	N	0	0	0	1562	1	-	2
1bvk	A	C	N	0	0	0	733.8	0	-	2
1bvk	B	C	N	0	0	0	861.3	0	-	2
1bvl	A	B	N	0	0	0	1702	1	-	1
1bvn	A	B	N	1	1	0	2295.9	1	-	1
1bwv	M	N	N	1	0	0	3064.6	1	0	5
1bx2	A	B	N	0	0	0	5104.9	1	1	3
1bxi	A	B	N	0	0	0	1583.3	1	-	1
1bxr	A	B	F	0	0	1	4831.1	1	1	1
1bz0	A	B	N	0	0	0	1709.7	1	0	2
1bz1	A	B	N	0	0	0	1700.3	1	0	2
1bz9	A	B	N	0	0	0	2512.8	1	-	1
1bzq	A	B	N	0	0	0	1123.6	1	-	1
1bzx	A	B	N	1	1	0	1332.3	1	-	1
1bzz	A	B	N	0	0	0	1693	1	0	2
1c08	A	B	N	0	0	0	1506.8	1	-	2
1c08	A	C	N	0	0	0	798.8	0	-	2
1c08	B	C	N	0	0	0	1131.8	0	-	2
1c0f	A	B	N	0	0	0	2409.1	1	-	1
1c0g	A	B	N	0	0	0	2428.9	1	-	1
1c16	A	B	N	0	0	0	2389.3	1	-	1
1c1y	A	B	N	1	0	0	1352.7	1	-	1
1c29	A	B	F	0	0	1	2749.7	1	0	1
1c30	C	D	F	0	0	1	4840.1	1	1	1
1c3a	G	H	N	1	0	0	3696.2	1	1	1
1c3o	C	D	F	0	0	1	4857.5	1	1	1
1c40	A	B	N	0	0	0	1847.3	1	-	1
1c4z	A	D	N	1	0	0	1669	1	0	1
1c6v	A	E	N	1	0	0	1225	1	0	2
1c7b	C	D	N	0	0	0	1717.7	1	0	2
1c7c	A	B	N	1	0	0	3039.5	1	-	1
1c7d	A	C	N	0	0	0	3029.7	1	-	1
1c8v	C	D	F	0	0	1	2748.3	1	0	1
1c9d	A	B	F	0	0	1	2705.9	1	0	1
1c9t	A	B	N	0	0	0	1259.2	1	-	1
1cb7	A	B	F	0	0	0	2397.3	1	0	1
1cc0	A	B	N	1	1	0	1585.8	1	-	1
1cc1	A	B	N	1	0	1	6503.5	1	-	1
1ccw	C	D	F	1	0	0	2399.2	1	0	1
1cd1	A	B	N	0	0	0	2527	1	-	1
1cd9	A	B	N	1	1	0	1673.6	1	1	1.5
1ce1	A	B	N	1	0	0	3742.5	1	-	2
1ce6	A	B	N	0	0	0	2483.3	1	-	1
1ce7	A	B	N	1	1	0	2413.3	1	-	1
1ce8	A	B	F	0	0	1	4878.8	1	1	1
1cg5	A	B	N	1	0	0	1804.7	1	0	2
1cg8	A	B	N	0	0	0	1878.9	1	0	2.5
1cg9	A	B	N	0	0	0	2751.8	1	-	1
1cgi	A	B	N	1	1	0	2085.8	1	-	1
1cgj	A	B	N	0	0	0	2023	1	-	1
1cgs	A	B	N	0	0	0	3596.6	1	-	1
1cjk	A	B	F	0	0	0	3834	1	-	2
1cjk	A	C	N	0	0	0	475.1	0	-	2
1cjk	B	C	N	0	0	0	1596.6	0	-	2
1cjt	A	B	F	0	0	0	3876.5	1	-	2
1cjt	A	C	N	0	0	0	484	0	-	2
1cjt	B	C	N	0	0	0	1623.4	0	-	2
1cju	A	B	F	0	0	0	3902.4	1	-	2
1cju	A	C	N	0	0	0	499.4	0	-	2
1cju	B	C	N	0	0	0	1606.5	0	-	2
1cjv	A	B	F	0	0	0	3876.1	1	-	2
1cjv	A	C	N	0	0	0	484.1	0	-	2
1cjv	B	C	N	0	0	0	1575.1	0	-	2
1clo	A	B	N	0	0	0	3396.8	1	-	1
1cls	C	D	N	0	0	0	1713.7	1	0	2
1clz	A	B	N	0	0	0	3708.7	1	-	1
1cmx	A	B	N	1	1	0	2434.3	1	-	2
1cmy	A	B	N	0	0	0	1794.8	1	1	2.5
1cn4	B	C	N	0	0	0	1675.6	1	-	1
1coh	C	D	N	0	0	0	1707.8	1	0	2
1cow	A	G	N	0	0	1	1148.8	0	0	3
1cow	C	D	N	0	0	1	5798.3	1	0	1.333
1cow	D	G	N	0	0	1	1214.7	0	0	3
1cpc	A	B	N	0	0	0	3104.1	1	-	1
1cqi	A	B	F	0	0	1	3639.3	1	1	2
1cqj	A	B	F	0	0	1	3604.9	1	1	2
1cs0	E	F	F	0	0	1	4816.4	1	1	1
1cs4	A	B	F	0	0	0	3867.5	1	-	2
1cs4	A	C	N	0	0	0	486.9	0	-	2
1cs4	B	C	N	0	0	0	1568	0	-	2
1cse	A	B	N	1	1	0	1503.9	1	-	1
1cso	A	B	N	0	0	0	1137.1	1	-	1
1ct0	A	B	N	0	0	0	1076.6	1	-	1
1ct2	A	B	N	0	0	0	1161	1	-	1
1ct4	A	B	N	0	0	0	1136.9	1	-	1
1cul	A	B	F	0	0	0	3929.4	1	-	2
1cul	A	C	N	0	0	0	487.7	0	-	2
1cul	B	C	N	0	0	0	1595.7	0	-	2
1cvs	B	D	N	0	0	0	2731.7	1	1	2
1cw2	A	B	F	0	0	1	2698.8	1	0	1
1cx9	A	B	F	0	0	1	2756.2	1	0	1
1cxz	A	B	N	1	1	0	1820.6	1	-	1
1d09	I	J	F	1	0	1	1648.3	1	0	1
1d0g	B	D	N	0	0	0	1806.6	1	0	2
1d2z	A	B	N	1	1	0	1732	1	-	1
1d3b	A	B	N	1	0	1	1515.9	1	-	1
1d4v	B	E	N	1	1	0	1714.4	1	0	2
1d4x	A	B	N	0	0	0	2188.9	1	-	1
1d5b	C	D	N	0	0	0	3293.1	1	1	2.5
1d5i	A	B	N	0	0	0	3156.5	1	-	1
1d5m	A	B	N	0	0	0	4926.2	1	-	2
1d5m	A	C	N	1	1	0	1582.1	0	-	1
1d5m	B	C	N	1	1	0	-0.1	0	-	0
1d5x	A	B	N	0	0	0	4921.3	1	-	1
1d5x	A	C	N	0	0	0	1490.5	0	-	1
1d5x	B	C	N	0	0	0	0.1	0	-	0
1d5z	A	B	N	0	0	0	4970.6	1	-	2
1d5z	A	C	N	0	0	0	1517.8	0	-	1
1d5z	B	C	N	0	0	0	-0.1	0	-	0
1d6e	A	B	N	0	0	0	4869.2	1	-	2
1d6e	A	C	N	0	0	0	1514.5	0	-	1
1d6e	B	C	N	0	0	0	0	0	-	0
1d6r	C	D	N	0	0	0	1436.7	1	0	2.5
1d6v	A	B	N	0	0	0	2918.6	1	-	1
1d8d	A	B	N	0	0	0	6883.8	1	-	2
1d8e	A	B	N	0	0	0	6914	1	-	2
1d9k	A	B	N	0	0	0	1638.4	1	-	1
1dba	A	B	N	0	0	0	3387.8	1	-	1
1dbb	A	B	N	0	0	0	3448.5	1	-	1
1dbj	A	B	N	0	0	0	3430.8	1	-	1
1dbk	A	B	N	0	0	0	3346.9	1	-	1
1dbm	A	B	N	0	0	0	3467.6	1	-	1
1dce	A	B	N	1	0	0	5774.4	1	-	1
1ddh	A	B	N	0	0	0	2487.4	1	-	1
1de4	A	C	N	1	0	0	2073.3	0	0	1
1de4	C	E	N	1	1	0	0.1	0	0	0
1de4	D	E	N	0	0	0	2592.3	1	1	1
1dej	A	B	N	0	0	0	2444.4	1	-	1
1df0	A	B	N	0	0	0	5617.5	1	-	1
1dfj	A	B	N	1	1	0	2719.3	1	-	1
1dhk	A	B	N	1	1	0	3138.7	1	1	1
1dii	C	D	N	0	0	0	2022.9	1	0	1
1dio	A	C	N	0	0	0	5484	1	0	2
1dio	B	C	N	0	0	0	371.8	0	0	2
1dio	D	E	F	0	0	0	3161.8	0	0	2
1diq	C	D	N	0	0	0	2032.1	1	0	1
1dj7	A	B	N	1	0	1	1609.6	1	-	1
1djs	A	B	N	0	0	0	3003.4	1	1	2
1dke	C	D	N	0	0	0	1664.6	1	0	2
1dkf	A	B	N	1	1	0	2006.9	1	-	1
1dkg	A	C	N	1	0	1	1967	1	-	1
1dlh	A	B	N	0	0	0	5004.5	1	1	3
1dm0	A	C	N	1	0	0	717.1	1	0	3
1dn0	A	B	N	1	0	0	3440.8	1	-	1
1doa	A	B	N	0	0	0	3169.2	1	-	1
1dqj	A	B	N	0	0	0	3639.3	1	-	2
1dqj	A	C	N	0	0	0	814	0	-	2
1dqj	B	C	N	0	0	0	1126.5	0	-	2
1dqm	A	B	N	0	0	0	3626.9	1	-	1
1dqq	A	B	N	0	0	0	3557	1	-	1
1ds6	A	B	N	1	1	0	2497.6	1	-	1
1ds8	A	B	N	0	0	0	8840.8	1	-	2
1ds8	A	C	N	0	0	0	3152.8	0	-	2
1ds8	B	C	N	0	0	0	5415.6	0	-	2
1dsf	A	B	N	0	0	0	1524.6	1	-	1
1dtd	A	B	N	1	1	0	1502.9	1	-	1
1dtw	A	B	F	0	0	1	3474.5	1	0	2.5
1du3	C	F	N	0	0	0	1861.2	1	0	1.333
1duy	A	B	N	0	0	0	2836.5	1	-	1
1duz	A	B	N	0	0	0	2801	1	-	1
1dv3	A	B	N	0	0	0	8904.2	1	-	2
1dv3	A	C	N	0	0	0	3136.5	0	-	2
1dv3	B	C	N	0	0	0	5353.1	0	-	2
1dv6	A	B	N	0	0	0	8874	1	-	2
1dv6	A	C	N	0	0	0	3154.3	0	-	2
1dv6	B	C	N	0	0	0	5410	0	-	2
1dvf	A	B	N	0	0	0	1639.9	1	1	2
1dvf	A	C	N	1	1	0	285.7	0	0	2
1dvf	A	D	N	1	1	0	284.8	0	0	3
1dvf	B	C	N	1	1	0	164.8	0	0	0
1dvf	B	D	N	1	1	0	1020.4	0	0	2
1dvf	C	D	N	1	1	0	1590.8	0	1	2
1dx5	C	D	N	1	1	0	1479.5	1	-	1
1dxr	A	B	N	0	0	0	660.3	0	0	3
1dxr	A	C	N	0	0	0	3516.2	0	0	3
1dxr	A	D	N	0	0	0	5435	0	0	3
1dxr	B	C	N	0	0	0	3733.5	0	0	3
1dxr	B	D	N	0	0	0	5652.9	0	0	3
1dxr	C	D	N	0	0	0	8671.8	1	1	3
1dxt	A	B	N	0	0	0	1688.7	1	0	2
1dxu	A	B	N	0	0	0	1708.5	1	0	2
1dxv	A	B	N	0	0	0	1677.5	1	0	2
1dzb	A	B	N	1	1	0	1736.4	1	-	1
1e0f	D	G	N	1	1	0	2041.8	1	1	1.333
1e0o	C	D	N	0	0	0	1823.3	1	1	1
1e14	A	B	N	0	0	0	3167.9	0	-	2
1e14	A	C	N	0	0	0	5484.8	0	-	2
1e14	B	C	N	0	0	0	9029	1	-	2
1e1c	A	B	N	0	0	0	10543.4	1	-	1
1e1q	A	G	N	0	0	1	1311.3	0	0	3
1e1q	C	D	N	0	0	1	6031.7	1	0	1.667
1e1q	D	G	N	0	0	1	1231	0	0	4
1e1r	A	G	N	0	0	1	1268.3	0	0	3
1e1r	C	D	N	0	0	1	6082.1	1	0	1.333
1e1r	D	G	N	0	0	1	1209.8	0	0	3
1e27	A	B	N	0	0	0	2486.8	1	-	1
1e28	A	B	N	0	0	0	2391.6	1	-	1
1e3d	A	B	N	1	0	1	7202.7	1	-	1
1e44	A	B	N	1	0	0	2595.4	1	-	1
1e4k	B	C	N	0	0	0	984.5	1	-	2
1e50	A	B	N	1	1	0	2311.5	1	-	1
1e6d	A	B	N	0	0	0	3144.4	0	-	2
1e6d	A	C	N	0	0	0	5546.8	0	-	2
1e6d	B	C	N	0	0	0	8859.3	1	-	2
1e6v	B	D	N	1	0	0	4449.1	0	0	4.5
1e6v	D	F	N	1	0	0	4814.8	0	0	4
1e6v	E	F	N	1	0	0	5210	1	0	4
1e6y	A	C	N	1	0	0	4969.2	0	0	4
1e6y	A	E	N	1	0	0	4561.5	0	0	4.5
1e6y	B	C	N	1	0	0	5411.6	1	0	4
1e79	A	G	N	0	0	1	1312.4	0	0	3
1e79	C	D	N	0	0	1	6022.1	1	0	1.667
1e79	C	H	N	0	0	1	0.1	0	0	0
1e79	D	G	N	0	0	1	1441.8	0	0	4
1e79	E	H	N	0	0	1	0.1	0	0	0
1e79	G	H	N	0	0	1	1996.9	0	0	2
1e7p	C	D	N	0	0	0	0.1	0	0	0
1e7p	D	E	N	0	0	1	6062.3	1	1	1
1e7p	E	F	N	0	0	0	3218.5	0	0	2
1e96	A	B	N	1	1	0	1203	1	-	1
1e9h	A	B	N	0	0	0	3512.9	1	-	1
1e9y	U	V	F	1	0	0	5349.6	1	0	4
1e9z	A	B	F	0	0	0	5273.6	1	0	4
1eai	B	D	N	1	1	0	1817.6	1	1	1.5
1eap	A	B	N	0	0	0	3626.5	1	-	1
1eaw	A	B	N	1	1	0	1493.1	1	-	1
1eay	A	B	F	1	1	1	1312.9	1	-	1
1ed3	A	B	N	0	0	0	2527	1	-	1
1eer	A	B	N	1	0	0	1992.7	1	-	1
1eex	A	C	N	1	0	0	5411.9	1	0	2
1eex	B	C	N	1	0	0	367.3	0	0	2
1eex	D	E	F	1	0	0	2802	0	0	2.5
1eey	A	B	N	0	0	0	2754.4	1	-	1
1eez	A	B	N	0	0	0	2668.2	1	-	1
1ef2	A	I	F	0	0	0	3082.3	0	0	4
1ef2	D	E	F	0	0	0	3476.2	1	0	3
1ef2	H	I	F	0	0	0	308.9	0	0	3
1efn	A	B	N	1	1	0	1257.2	1	1	1
1efp	A	B	F	1	0	1	6306.1	1	-	1
1efr	A	G	N	0	0	1	1277.3	0	0	3
1efr	C	D	N	0	0	1	5823.2	1	0	1.333
1efr	D	G	N	0	0	1	1161.7	0	0	3
1efu	C	D	N	1	1	1	3816.6	1	1	2.5
1efv	A	B	F	1	0	1	6842.9	1	-	1
1efx	A	B	N	0	0	0	2612.7	1	1	1
1efx	A	D	N	0	0	0	1440.5	0	0	2
1efx	B	E	N	0	0	0	0	0	0	0
1eg9	A	B	N	0	0	0	3575.6	1	0	3
1egj	A	B	N	1	0	0	747.4	0	-	2
1egj	A	C	N	1	0	0	797.7	0	-	2
1egj	B	C	N	0	0	0	3400.4	1	-	2
1egm	A	C	N	0	0	0	5398.4	1	0	2
1egm	B	C	N	0	0	0	356	0	0	2
1egm	D	E	F	0	0	0	3073.1	0	0	2
1egv	B	C	N	0	0	0	368.4	0	0	2
1egv	D	E	F	0	0	0	2788.5	0	0	2.5
1egv	D	F	N	0	0	0	5411.6	1	0	2
1ehk	A	B	N	0	0	0	5856	1	-	2
1ej7	C	D	N	0	0	0	3693.1	1	0	4
1eja	A	B	N	1	1	0	1419	1	-	1
1ejm	A	B	N	0	0	0	1537.5	1	-	1
1ejr	A	I	F	0	0	0	3030.3	0	0	4
1ejr	B	C	F	0	0	0	309.3	0	0	3
1ejr	G	H	F	0	0	0	3526.5	1	0	3
1ejs	A	B	F	0	0	0	3520.4	1	0	3
1ejs	E	F	F	0	0	0	311.1	0	0	3
1ejs	F	G	F	0	0	0	3071.8	0	0	4
1ejt	A	B	F	0	0	0	3531.8	1	0	3
1ejt	A	I	F	0	0	0	3072.9	0	0	4
1ejt	H	I	F	0	0	0	311.6	0	0	3
1eju	B	C	F	0	0	0	306.4	0	0	3
1eju	F	G	F	0	0	0	3032.1	0	0	4
1eju	G	H	F	0	0	0	3532.6	1	0	3
1ejv	A	B	F	0	0	0	3526	1	0	3
1ejv	C	D	F	0	0	0	3022.4	0	0	4
1ejv	H	I	F	0	0	0	304	0	0	3
1ejw	A	B	F	0	0	0	3527.5	1	0	3
1ejw	A	I	F	0	0	0	3059.3	0	0	4
1ejw	H	I	F	0	0	0	314.7	0	0	3
1ejx	A	B	F	1	0	0	3518.2	1	0	3
1ejx	C	D	N	1	0	0	3106.7	0	0	4
1ejx	H	I	F	1	0	0	322	0	0	3
1em8	A	B	N	1	0	0	1401.4	1	-	1
1emv	A	B	N	0	0	0	1589.1	1	-	1
1eo2	M	N	N	0	0	0	7553.3	1	1	3
1eo9	W	X	N	0	0	0	7609.2	1	1	3
1eoa	A	B	N	0	0	0	7733.6	1	1	3
1eob	K	L	N	0	0	0	7734.2	1	1	3
1eoc	S	T	N	0	0	0	7736.7	1	1	3
1ep1	C	D	N	0	0	0	2444.2	1	0	2
1ep2	C	D	N	0	0	0	2520.2	1	0	2
1ep3	C	D	N	1	0	0	2462.6	1	0	2
1eqy	A	B	N	0	0	0	2200.7	1	-	1
1es0	A	B	N	0	0	0	4922.6	1	-	1
1es7	C	D	N	0	0	0	1739.2	1	0	2
1esv	A	B	N	0	0	0	2142.7	1	-	1
1eth	A	B	N	0	0	1	1610.9	1	-	1
1euc	A	B	F	0	0	1	4329.9	1	-	1
1eui	A	C	N	0	0	0	2089.6	1	1	1
1euv	A	B	N	1	1	0	2366.3	1	-	1
1ev2	A	E	N	1	1	0	2734.4	1	1	1
1evt	B	D	N	0	0	0	2264.7	1	1	1
1ewy	A	B	F	1	1	0	1578.5	1	-	1
1exb	E	F	N	1	1	0	707.3	1	0	3
1exu	A	B	N	1	1	0	2856.9	1	-	1
1eyx	A	B	N	0	0	0	3197.9	1	1	2
1ezs	A	D	N	0	0	0	2023.7	1	0	2
1ezu	A	D	N	0	0	0	1898.8	1	0	2
1ezx	A	C	N	0	0	0	879.2	0	-	1
1ezz	G	H	F	0	0	1	1373.5	1	0	2
1f02	B	C	N	0	0	0	1336.6	1	-	1
1f11	A	B	N	0	0	0	3173.9	1	-	1
1f1b	A	B	F	0	0	1	1660.6	1	0	1
1f34	A	B	N	1	1	0	3221.1	1	-	1
1f3j	D	E	N	0	0	0	4945.1	1	1	3
1f3u	A	B	N	1	0	0	4655.8	1	-	1
1f3v	A	B	N	1	0	0	1538.5	1	-	1
1f45	A	B	N	1	1	0	1961.1	1	-	1
1f51	B	D	N	1	1	0	2046.4	1	0	2
1f58	A	B	N	0	0	0	3518.9	1	-	2
1f5q	A	B	N	1	1	0	2584	1	-	1
1f5r	A	B	N	0	0	0	1377.3	1	-	1
1f60	A	B	N	1	0	1	3569.5	1	-	1
1f6a	A	C	N	1	1	0	902.8	1	-	2
1f6f	A	B	N	1	0	0	2025.3	1	-	2
1f6m	A	C	F	1	1	0	1866.8	1	0	1
1f6n	A	B	N	0	0	0	9065	1	-	2
1f6n	A	C	N	0	0	0	3210.1	0	-	2
1f6n	B	C	N	0	0	0	5610.2	0	-	2
1f7z	A	B	N	0	0	0	1291.9	1	-	1
1f80	B	D	N	1	0	0	1526.5	1	0	1.333
1f8u	A	B	N	0	0	0	2279.8	1	-	1
1f99	G	H	N	0	0	0	3204	1	0	3
1f9e	D	E	N	0	0	0	4369.4	1	1	3.5
1fai	A	B	N	0	0	0	3743.1	1	-	1
1fap	A	B	N	0	0	0	796.2	1	-	1
1faw	C	D	N	0	0	0	1882.6	1	1	2.5
1fbi	A	B	N	0	0	0	3758.8	1	-	2
1fbi	A	C	N	0	0	0	510.3	0	-	2
1fbi	B	C	N	0	0	0	1376.5	0	-	2
1fbv	A	C	N	1	1	0	1808.9	1	-	1
1fcc	C	D	N	1	1	0	1389.3	1	0	1
1fcd	A	B	N	1	0	0	3000.4	1	-	1
1fdh	C	D	N	0	0	0	1644.2	1	0	2
1fdl	A	B	N	0	0	0	3739.2	1	-	2
1fdl	A	C	N	0	0	0	618.7	0	-	2
1fdl	B	C	N	1	1	0	764.5	0	-	2
1ffg	A	B	F	0	0	1	1218.2	1	-	1
1ffn	A	B	N	0	0	0	2484.9	1	-	1
1ffo	A	B	N	0	0	0	2670.8	1	-	1
1ffp	A	B	N	0	0	0	2707.1	1	-	1
1ffs	A	B	F	0	0	1	1190.2	1	-	1
1ffu	A	B	F	0	0	0	4470.4	1	1	2
1ffu	A	C	F	0	0	0	2658.7	0	0	2
1ffu	B	C	F	0	0	0	2157.4	0	0	2
1ffv	A	B	F	1	0	0	4476.2	1	1	2
1ffv	A	C	F	1	0	0	2664	0	0	2
1ffv	E	F	N	1	0	0	2150.2	0	0	2
1ffw	A	B	F	0	0	1	1193.7	1	-	1
1fg2	A	B	N	0	0	0	2606.9	1	-	1
1fg9	A	C	N	1	0	0	1461.5	1	0	2
1fgn	A	B	N	0	0	0	3573.9	1	-	1
1fgv	A	B	N	0	0	0	1615.3	1	-	1
1fhj	A	B	N	0	0	0	1877	1	1	2.5
1fig	A	B	N	0	0	0	3557.1	1	-	1
1fin	A	B	N	0	0	0	3473.9	1	-	1
1fl7	A	B	N	0	0	0	4172.4	1	-	1
1flc	C	D	N	1	0	0	6883.9	1	1	4
1flr	A	B	N	0	0	0	3899.5	1	-	1
1flt	B	C	N	1	0	0	1198.8	1	0	2
1fm0	A	B	F	1	0	0	1961.8	1	-	1
1fm6	A	B	N	1	1	0	2181.9	1	-	1
1fm9	A	B	N	0	0	0	2273.1	1	-	1
1fma	A	B	F	0	0	0	1857.4	1	-	1
1fn3	C	D	N	0	0	0	1811.6	1	0	2
1fne	A	B	N	0	0	0	5227.5	1	-	1
1fng	A	B	N	0	0	0	5226.2	1	-	1
1fnp	A	B	N	0	0	0	9041.3	1	-	2
1fnp	A	C	N	0	0	0	3214	0	-	2
1fnp	B	C	N	0	0	0	5525.8	0	-	2
1fnq	A	B	N	0	0	0	9051.5	1	-	2
1fnq	A	C	N	0	0	0	3220	0	-	2
1fnq	B	C	N	0	0	0	5553.6	0	-	2
1fo0	A	B	N	0	0	0	2305.3	1	1	1
1fo0	A	D	N	1	1	0	572.8	0	0	2
1fo0	A	E	N	1	1	0	765.5	0	0	3
1fo0	B	D	N	1	0	0	0	0	0	0
1fo0	B	E	N	1	0	0	-0.1	0	0	0
1fo0	D	E	N	1	0	0	1917.2	0	1	2
1foe	A	B	N	1	1	0	3128.4	1	-	1
1for	A	B	N	0	0	0	3750.5	1	-	1
1fp4	A	B	N	0	0	1	9251.2	1	1	2
1fpp	A	B	N	0	0	0	6824.1	1	-	1
1fpt	B	C	N	0	0	0	3436.7	1	-	2
1fq1	A	B	N	1	1	0	2093.5	1	-	1
1fq9	B	D	N	0	0	0	2710.9	1	1	2
1fqj	A	B	N	1	1	0	1839.5	1	-	2
1fqk	A	B	N	0	0	0	1848.8	1	-	1
1fqv	A	B	N	0	0	0	3028.2	1	-	1
1fr2	A	B	N	1	1	0	1626	1	-	1
1frf	A	B	N	0	0	1	7057.6	1	-	1
1frg	A	B	N	0	0	0	3771.8	1	-	2
1frt	A	B	N	0	0	0	3084.9	1	-	2
1frt	A	C	N	1	1	0	1327.8	0	-	2
1frt	B	C	N	1	1	0	475.9	0	-	2
1frv	A	B	N	0	0	1	7174.6	1	-	1
1fs0	A	B	F	1	0	1	4228.2	1	-	1
1fs2	A	B	N	1	0	0	2331.5	1	1	2
1fsk	A	B	N	1	1	0	612.2	0	-	2
1fsk	A	C	N	1	1	0	1200.1	0	-	2
1fsk	B	C	N	0	0	0	3577.4	1	-	2
1fss	A	B	N	1	1	0	2009	1	-	1
1fsx	C	D	N	0	0	0	1772.7	1	1	2.5
1ft1	A	B	N	0	0	0	6780.6	1	-	1
1ft2	A	B	N	0	0	0	6862.1	1	-	1
1fuy	C	D	F	0	0	1	2769.2	1	0	1
1fv1	A	B	N	0	0	0	5100.9	1	-	2
1fvc	A	B	N	1	1	0	1527.7	1	-	1
1fvd	A	B	N	0	0	0	3614.4	1	-	1
1fve	A	B	N	0	0	0	3546.2	1	-	1
1fvu	C	D	N	1	0	0	3438.8	1	1	2.5
1fvv	A	B	N	0	0	0	3457.4	1	-	1
1fwa	A	F	F	0	0	0	3083	0	0	4
1fwa	G	H	F	0	0	0	317.7	0	0	3
1fwa	H	I	F	0	0	0	3505.6	1	0	3
1fwb	A	B	F	0	0	0	319.3	0	0	3
1fwb	A	F	F	0	0	0	3086.1	0	0	4
1fwb	E	F	F	0	0	0	3510.2	1	0	3
1fwc	A	B	F	0	0	0	318.6	0	0	3
1fwc	B	C	F	0	0	0	3511.4	1	0	3
1fwc	C	G	F	0	0	0	3083.1	0	0	4
1fwd	B	C	F	0	0	0	3507.6	1	0	3
1fwd	C	G	F	0	0	0	3082.8	0	0	4
1fwd	G	H	F	0	0	0	315.6	0	0	3
1fwe	A	F	F	0	0	0	3043.3	0	0	4
1fwe	E	F	F	0	0	0	3514.6	1	0	3
1fwe	G	H	F	0	0	0	318.6	0	0	3
1fwf	B	C	F	0	0	0	3501.7	1	0	3
1fwf	C	G	F	0	0	0	3033.4	0	0	4
1fwf	D	E	F	0	0	0	313.9	0	0	3
1fwg	B	C	F	0	0	0	3495.5	1	0	3
1fwg	D	I	F	0	0	0	3087.3	0	0	4
1fwg	G	H	F	0	0	0	316.9	0	0	3
1fwh	A	F	F	0	0	0	3144.6	0	0	4
1fwh	B	C	F	0	0	0	3504.7	1	0	3
1fwh	D	E	F	0	0	0	314.8	0	0	3
1fwi	A	F	F	0	0	0	3031.2	0	0	4
1fwi	B	C	F	0	0	0	3505	1	0	3
1fwi	G	H	F	0	0	0	313.6	0	0	3
1fwj	D	I	F	0	0	0	3080.4	0	0	4
1fwj	G	H	F	0	0	0	313.7	0	0	3
1fwj	H	I	F	0	0	0	3478.7	1	0	3
1fx0	C	D	N	1	0	1	5036.4	1	1	2
1fxk	D	F	N	1	0	0	1270.7	1	0	2
1fxw	A	B	N	1	1	0	2342.5	1	-	1
1fy8	A	B	N	0	0	0	1372.8	1	-	1
1fyh	A	B	N	1	0	0	1974	1	-	1
1fyt	A	B	N	0	0	0	5003	1	1	3
1fyt	A	D	N	0	0	0	199.3	0	0	0
1fyt	A	E	N	0	0	0	858.7	0	0	3
1fyt	B	D	N	0	0	0	556.1	0	0	3
1fyt	B	E	N	0	0	0	211.1	0	0	4
1fyt	D	E	N	0	0	0	4127.4	0	1	3
1fyz	A	C	N	0	0	0	10376.5	1	1	3.5
1fyz	A	E	N	0	0	0	4493.8	0	0	2
1fyz	C	E	N	0	0	0	2908.9	0	0	2
1fz0	A	E	N	0	0	0	4475.4	0	0	2
1fz0	B	D	N	0	0	0	10346.4	1	1	3.5
1fz0	C	E	N	0	0	0	2897	0	0	2
1fz1	A	E	N	0	0	0	4429.8	0	0	2
1fz1	B	D	N	0	0	0	10388.3	1	1	3.5
1fz1	C	E	N	0	0	0	2892.1	0	0	2
1fz2	A	C	N	0	0	0	10342.6	1	1	3.5
1fz2	B	F	N	0	0	0	4478.8	0	0	2
1fz2	C	E	N	0	0	0	2903.3	0	0	2
1fz3	A	C	N	0	0	0	10414.3	1	1	3.5
1fz3	B	F	N	0	0	0	4445.9	0	0	2
1fz3	C	E	N	0	0	0	2904.5	0	0	2
1fz4	B	D	N	0	0	0	10327.9	1	1	3.5
1fz4	B	F	N	0	0	0	4465.4	0	0	2
1fz4	C	E	N	0	0	0	2872.4	0	0	2
1fz5	A	E	N	0	0	0	4411	0	0	2
1fz5	B	D	N	0	0	0	10248.2	1	1	3.5
1fz5	C	E	N	0	0	0	2864.2	0	0	2
1fz6	A	C	N	0	0	0	10334	1	1	3.5
1fz6	A	E	N	0	0	0	4397.8	0	0	2
1fz6	C	E	N	0	0	0	2893.8	0	0	2
1fz7	A	E	N	0	0	0	4456.6	0	0	2
1fz7	B	D	N	0	0	0	10372	1	1	3.5
1fz7	C	E	N	0	0	0	2883.2	0	0	2
1fz8	A	E	N	0	0	0	4485.9	0	0	2
1fz8	B	D	N	0	0	0	10416.9	1	1	3.5
1fz8	C	E	N	0	0	0	2922.1	0	0	2
1fz9	B	D	N	0	0	0	10369.9	1	1	3.5
1fz9	B	F	N	0	0	0	4487.1	0	0	2
1fz9	C	E	N	0	0	0	2926.5	0	0	2
1fza	A	B	N	0	0	1	4266.4	0	0	2
1fza	A	C	N	0	0	0	2107.4	0	0	2
1fza	B	C	N	0	0	0	4417.3	1	1	2
1fzb	B	C	N	0	0	0	4276.9	1	0	2
1fzb	D	E	N	0	0	1	4045.5	0	0	2
1fzb	D	F	N	0	0	0	2102.1	0	0	2
1fzc	D	E	N	1	0	1	3941.2	0	0	2
1fzc	D	F	N	1	1	0	1903.5	0	0	2
1fzc	E	F	N	1	1	0	4457.7	1	1	2
1fze	A	B	N	0	0	1	3985.2	0	0	2
1fze	A	C	N	0	0	0	1923.7	0	0	2
1fze	B	C	N	0	0	0	4147.5	1	1	2
1fzf	A	B	N	0	0	1	3457.4	0	0	2
1fzf	A	C	N	0	0	0	1419.1	0	0	2
1fzf	E	F	N	0	0	0	3835.5	1	0	2
1fzg	A	B	N	0	0	1	3569.8	0	0	2
1fzg	A	C	N	0	0	0	1579.2	0	0	2
1fzg	E	F	N	0	0	0	3800.2	1	1	2
1fzh	B	D	N	0	0	0	10365.4	1	1	3.5
1fzh	B	F	N	0	0	0	4381.2	0	0	2
1fzh	C	E	N	0	0	0	2905.8	0	0	2
1fzi	A	C	N	0	0	0	10564.9	1	1	3.5
1fzi	A	E	N	0	0	0	4203	0	0	2
1fzi	C	E	N	0	0	0	2878.1	0	0	2
1fzj	A	B	N	0	0	0	2643.1	1	-	1
1fzk	A	B	N	0	0	0	2669.6	1	-	1
1fzm	A	B	N	0	0	0	2654.7	1	-	1
1fzo	A	B	N	0	0	0	2674.8	1	-	1
1g08	A	B	N	0	0	0	1697.4	1	1	2
1g09	C	D	N	0	0	0	1677	1	0	2.5
1g0a	A	B	N	0	0	0	1801.7	1	1	2.5
1g0b	A	B	N	0	0	0	1833.5	1	1	2.5
1g0u	0	G	N	0	0	1	200.9	0	0	1.5
1g0u	0	H	N	0	0	1	1858.6	0	0	3.5
1g0u	0	N	N	0	0	1	2277.1	0	0	3.5
1g0u	0	S	N	0	0	1	857.4	0	0	3
1g0u	0	T	N	0	0	1	686.3	0	0	3
1g0u	0	Z	N	0	0	1	1618.8	0	0	3
1g0u	1	V	N	0	0	1	1048.3	0	0	3
1g0u	A	G	N	0	0	1	2674	0	1	2
1g0u	A	H	N	0	0	1	733.9	0	0	3
1g0u	B	C	N	0	0	1	2702.1	0	0	2
1g0u	B	D	N	0	0	1	0.1	0	0	0
1g0u	B	J	N	0	0	1	1054.8	0	0	3
1g0u	B	K	N	0	0	1	0.1	0	0	0
1g0u	B	M	N	0	0	1	0	0	0	0
1g0u	B	T	N	0	0	1	0.1	0	0	0
1g0u	B	Z	N	0	0	1	0.1	0	0	0
1g0u	C	J	N	0	0	1	807.9	0	0	3
1g0u	C	K	N	0	0	1	624.6	0	0	3
1g0u	D	L	N	0	0	1	1018.2	0	0	3
1g0u	D	M	N	0	0	1	0	0	0	0
1g0u	D	O	N	0	0	1	0	0	0	0
1g0u	F	N	N	0	0	1	927.7	0	0	3
1g0u	F	Q	N	0	0	1	0.1	0	0	0
1g0u	G	H	N	0	0	1	1207.6	0	0	3.5
1g0u	G	N	N	0	0	1	849.7	0	0	3.5
1g0u	H	R	N	0	0	1	0	0	0	0
1g0u	H	S	N	0	0	1	0	0	0	0
1g0u	H	Y	N	0	0	1	165.4	0	0	0
1g0u	H	Z	N	0	0	1	2441.1	0	0	3
1g0u	I	Z	N	0	0	1	1166.1	0	0	3
1g0u	J	Y	N	0	0	1	1594.4	0	0	3
1g0u	K	T	N	0	0	1	0.1	0	0	0
1g0u	K	W	N	0	0	1	1951.4	0	0	3
1g0u	L	Q	N	0	0	1	0.1	0	0	0
1g0u	M	O	N	0	0	1	0	0	0	0
1g0u	M	Q	N	0	0	1	0	0	0	0
1g0u	M	W	N	0	0	1	0	0	0	0
1g0u	M	X	N	0	0	1	0	0	0	0
1g0u	M	Y	N	0	0	1	0	0	0	0
1g0u	N	O	N	0	0	1	0	0	0	0
1g0u	N	P	N	0	0	1	0	0	0	0
1g0u	N	Q	N	0	0	1	0	0	0	0
1g0u	N	R	N	0	0	1	0	0	0	0
1g0u	N	S	N	0	0	1	0	0	0	0
1g0u	N	W	N	0	0	1	0	0	0	0
1g0u	N	X	N	0	0	1	0	0	0	0
1g0u	N	Y	N	0	0	1	0	0	0	0
1g0u	N	Z	N	0	0	1	0	0	0	0
1g0u	O	P	N	0	0	1	2487.1	0	0	2
1g0u	O	Q	N	0	0	1	0.9	0	0	0
1g0u	O	S	N	0	0	1	0	0	0	0
1g0u	O	T	N	0	0	1	80	0	0	0
1g0u	O	W	N	0	0	1	895.7	0	0	3
1g0u	O	X	N	0	0	1	0	0	0	0
1g0u	O	Y	N	0	0	1	0	0	0	0
1g0u	O	Z	N	0	0	1	0	0	0	0
1g0u	P	S	N	0	0	1	0	0	0	0
1g0u	P	U	N	0	0	1	0	0	0	0
1g0u	P	V	N	0	0	1	104.7	0	0	0
1g0u	P	W	N	0	0	1	1001.3	0	0	3
1g0u	Q	R	N	0	0	1	2236.9	0	0	2
1g0u	Q	S	N	0	0	1	0	0	0	0
1g0u	Q	U	N	0	0	1	0	0	0	0
1g0u	Q	V	N	0	0	1	0	0	0	0
1g0u	Q	W	N	0	0	1	0	0	0	0
1g0u	R	S	N	0	0	1	2068.3	0	0	2
1g0u	R	T	N	0	0	1	0	0	0	0
1g0u	R	U	N	0	0	1	0	0	0	0
1g0u	R	W	N	0	0	1	0	0	0	0
1g0u	R	X	N	0	0	1	0	0	0	0
1g0u	R	Y	N	0	0	1	811.4	0	0	3
1g0u	S	T	N	0	0	1	2624.3	0	0	2
1g0u	S	U	N	0	0	1	0	0	0	0
1g0u	S	W	N	0	0	1	0	0	0	0
1g0u	S	X	N	0	0	1	0	0	0	0
1g0u	S	Y	N	0	0	1	0	0	0	0
1g0u	S	Z	N	0	0	1	711.7	0	0	3
1g0u	T	U	N	0	0	1	2742.3	0	0	2
1g0u	T	V	N	0	0	1	0	0	0	0
1g0u	T	W	N	0	0	1	0	0	0	0
1g0u	T	X	N	0	0	1	0	0	0	0
1g0u	T	Z	N	0	0	1	0.1	0	0	0
1g0u	U	W	N	0	0	1	0	0	0	0
1g0u	U	X	N	0	0	1	0	0	0	0
1g0u	U	Y	N	0	0	1	0	0	0	0
1g0u	U	Z	N	0	0	1	0	0	0	0
1g0u	V	W	N	0	0	1	3345.2	1	0	3
1g0u	V	X	N	0	0	1	0	0	0	0
1g0u	W	X	N	0	0	1	979.7	0	0	3
1g0u	X	Z	N	0	0	1	0	0	0	0
1g0u	Y	Z	N	0	0	1	1355.3	0	0	3
1g20	A	B	N	0	0	1	9307.6	1	1	4
1g20	A	E	N	0	0	1	1080.7	0	0	3
1g20	D	H	N	0	0	1	1189.2	0	0	3
1g21	A	B	N	0	0	1	9337.9	1	1	4
1g21	A	E	N	0	0	1	1107.6	0	0	3
1g21	D	H	N	0	0	1	1254.4	0	0	3
1g3i	F	L	F	0	0	1	1155.2	1	0	3
1g3n	A	B	N	1	1	0	1802.7	0	-	1
1g3n	A	C	N	1	1	0	2427.7	1	-	1
1g3n	B	C	N	1	1	0	-0.1	0	-	0
1g4a	B	E	F	0	0	1	913.7	1	0	2
1g4b	D	G	F	0	0	1	1286.5	1	0	2.333
1g4u	A	B	N	1	1	0	1964.4	1	-	1
1g4y	A	B	N	1	1	0	2440.4	1	0	2
1g65	0	G	N	0	0	1	226.3	0	0	3
1g65	0	H	N	0	0	1	1829.3	0	0	4
1g65	0	N	N	0	0	1	2248.9	0	0	4
1g65	0	T	N	0	0	1	736.1	0	0	3
1g65	0	Z	N	0	0	1	1605.2	0	0	3
1g65	1	B	N	0	0	1	0.1	0	0	0
1g65	1	C	N	0	0	1	0.1	0	0	0
1g65	1	O	N	0	0	1	0	0	0	0
1g65	1	R	N	0	0	1	0.1	0	0	0
1g65	1	T	N	0	0	1	889.2	0	0	3
1g65	1	Y	N	0	0	1	0	0	0	0
1g65	A	B	N	0	0	1	2882.3	0	1	4
1g65	A	E	N	0	0	1	121	0	0	0
1g65	A	F	N	0	0	1	294.6	0	0	3
1g65	A	G	N	0	0	1	2814.5	0	0	4
1g65	A	H	N	0	0	1	739.5	0	0	3
1g65	A	I	N	0	0	1	869.3	0	0	3
1g65	B	C	N	0	0	1	3126.1	0	0	2
1g65	B	E	N	0	0	1	326.3	0	0	2
1g65	C	D	N	0	0	1	2312.3	0	0	2
1g65	C	K	N	0	0	1	595	0	0	3
1g65	C	S	N	0	0	1	0.1	0	0	0
1g65	C	V	N	0	0	1	0.1	0	0	0
1g65	E	M	N	0	0	1	1146.6	0	0	3
1g65	G	H	N	0	0	1	1200	0	0	4
1g65	G	I	N	0	0	1	0	0	0	0
1g65	G	N	N	0	0	1	830.8	0	0	4
1g65	G	Q	N	0	0	1	0	0	0	0
1g65	H	I	N	0	0	1	3314.8	1	0	3
1g65	H	N	N	0	0	1	1024.1	0	0	3
1g65	H	Z	N	0	0	1	2385.2	0	0	3
1g65	I	N	N	0	0	1	0	0	0	0
1g65	I	Q	N	0	0	1	0	0	0	0
1g65	K	V	N	0	0	1	178.5	0	0	0
1g65	K	W	N	0	0	1	1965	0	0	3
1g65	K	X	N	0	0	1	1623.3	0	0	3
1g65	L	N	N	0	0	1	0	0	0	0
1g65	L	W	N	0	0	1	1164.4	0	0	3
1g65	M	O	N	0	0	1	0	0	0	0
1g65	M	P	N	0	0	1	0	0	0	0
1g65	M	Q	N	0	0	1	0	0	0	0
1g65	M	R	N	0	0	1	0	0	0	0
1g65	M	W	N	0	0	1	0	0	0	0
1g65	M	X	N	0	0	1	0	0	0	0
1g65	M	Y	N	0	0	1	0	0	0	0
1g65	N	S	N	0	0	1	0	0	0	0
1g65	N	X	N	0	0	1	0	0	0	0
1g65	O	Q	N	0	0	1	196.1	0	0	0
1g65	O	R	N	0	0	1	0	0	0	0
1g65	O	X	N	0	0	1	0	0	0	0
1g65	O	Y	N	0	0	1	0	0	0	0
1g65	O	Z	N	0	0	1	0	0	0	0
1g65	P	R	N	0	0	1	144.4	0	0	0
1g65	P	T	N	0	0	1	311.4	0	0	4
1g65	P	U	N	0	0	1	287	0	0	3
1g65	P	V	N	0	0	1	164.8	0	0	0
1g65	P	W	N	0	0	1	1014.1	0	0	3
1g65	P	X	N	0	0	1	1052.2	0	0	3
1g65	P	Y	N	0	0	1	0	0	0	0
1g65	P	Z	N	0	0	1	0	0	0	0
1g65	Q	T	N	0	0	1	0	0	0	0
1g65	Q	X	N	0	0	1	825.4	0	0	3
1g65	Q	Z	N	0	0	1	0	0	0	0
1g65	R	S	N	0	0	1	2336.5	0	0	2
1g65	R	T	N	0	0	1	0.1	0	0	0
1g65	R	U	N	0	0	1	0	0	0	0
1g65	R	V	N	0	0	1	0.1	0	0	0
1g65	R	W	N	0	0	1	0	0	0	0
1g65	R	X	N	0	0	1	0.1	0	0	0
1g65	R	Y	N	0	0	1	812.2	0	0	3
1g65	R	Z	N	0	0	1	1046.6	0	0	3
1g65	S	T	N	0	0	1	2691.1	0	0	3
1g65	S	U	N	0	0	1	0	0	0	0
1g65	S	V	N	0	0	1	0	0	0	0
1g65	S	W	N	0	0	1	0	0	0	0
1g65	S	X	N	0	0	1	0	0	0	0
1g65	S	Y	N	0	0	1	0	0	0	0
1g65	S	Z	N	0	0	1	719.8	0	0	3
1g65	T	U	N	0	0	1	2786.1	0	0	4
1g65	T	V	N	0	0	1	0.1	0	0	0
1g65	T	W	N	0	0	1	0	0	0	0
1g65	T	X	N	0	0	1	0.1	0	0	0
1g65	T	Y	N	0	0	1	0.1	0	0	0
1g65	T	Z	N	0	0	1	0	0	0	0
1g65	U	X	N	0	0	1	0	0	0	0
1g65	U	Y	N	0	0	1	0	0	0	0
1g65	U	Z	N	0	0	1	0	0	0	0
1g65	V	X	N	0	0	1	0.1	0	0	0
1g65	W	X	N	0	0	1	1048.8	0	0	3
1g65	X	Z	N	0	0	1	0	0	0	0
1g65	Y	Z	N	0	0	1	1304.3	0	0	3
1g6r	A	B	N	0	0	0	4278.6	1	1	3
1g6r	A	C	N	0	0	0	840.9	0	0	3
1g6r	A	D	N	0	0	0	0.1	0	0	0
1g6r	B	C	N	0	0	0	779.3	0	0	3
1g6r	B	D	N	0	0	0	0.1	0	0	0
1g6r	C	D	N	0	0	0	2331.4	0	1	1
1g6v	A	B	N	1	1	0	1171.4	1	-	1
1g72	C	D	N	0	0	0	3598.5	1	1	1
1g73	A	B	N	1	1	0	1060.5	1	-	1
1g7c	A	B	N	0	0	1	3617.3	1	-	1
1g7h	A	B	N	0	0	0	1622.2	1	-	2
1g7h	A	C	N	0	0	0	555.5	0	-	2
1g7h	B	C	N	0	0	0	828.7	0	-	2
1g7i	A	B	N	0	0	0	1625.9	1	-	2
1g7i	A	C	N	0	0	0	680	0	-	2
1g7i	B	C	N	0	0	0	831.5	0	-	2
1g7j	A	B	N	0	0	0	1665	1	-	2
1g7j	A	C	N	0	0	0	654.5	0	-	2
1g7j	B	C	N	0	0	0	833.4	0	-	2
1g7l	A	B	N	0	0	0	1655	1	-	2
1g7l	A	C	N	0	0	0	646.5	0	-	2
1g7l	B	C	N	0	0	0	823.6	0	-	2
1g7m	A	B	N	0	0	0	1653	1	-	2
1g7m	A	C	N	0	0	0	615.5	0	-	2
1g7m	B	C	N	0	0	0	830.3	0	-	2
1g7p	A	B	N	0	0	0	2635	1	-	1
1g7q	A	B	N	0	0	0	2630.8	1	-	1
1g8j	A	B	N	0	0	0	3497.9	1	-	1
1g8k	A	B	N	1	0	0	3910.6	1	-	1
1g9v	C	D	N	0	0	0	1681.4	1	0	2
1gaf	A	B	N	0	0	0	3577.9	1	-	1
1gaq	A	B	F	1	1	0	1687.1	1	-	1
1gbu	C	D	N	0	0	0	1722.3	1	0	2
1gbv	C	D	N	0	0	0	1681.5	1	0	2
1gc1	A	B	N	0	0	0	1989.6	1	-	1
1gcq	B	C	N	1	1	0	1230.2	1	-	1
1gcv	A	B	N	1	0	0	1619.5	1	0	2
1gcw	C	D	N	0	0	0	1680.7	1	1	2
1gg2	A	B	N	0	0	0	2384.7	0	-	1
1gg2	A	C	N	0	0	0	16.6	0	-	0
1gg2	B	C	N	0	0	0	4321.2	1	-	1
1ggb	A	B	N	0	0	0	3324.7	1	-	1
1ggc	A	B	N	0	0	0	3294.4	1	-	1
1ggi	A	B	N	0	0	0	3200.4	1	-	2
1ggp	A	B	N	1	0	0	2994.6	1	-	1
1gh0	C	D	N	0	0	0	3212	1	0	3
1gh6	A	B	N	1	1	0	1637.1	1	-	1
1ghq	A	B	N	1	1	0	830.6	1	-	2
1gig	A	B	N	1	0	0	3497.5	1	-	1
1gk8	I	M	N	1	0	0	3813.6	1	0	4
1gka	A	B	N	1	0	0	1768.8	1	-	1
1gla	E	F	N	1	0	0	1343.7	1	0	1
1glb	G	H	N	0	0	0	1332.7	1	0	1
1glc	C	D	N	0	0	0	1230.4	1	0	1
1gld	G	H	N	0	0	0	1215.8	1	0	1
1gle	E	F	N	0	0	0	1218.4	1	0	1
1gli	A	B	N	0	0	0	1677.1	1	0	2
1go3	A	B	N	1	0	0	3992.6	1	-	1
1go4	B	F	N	1	1	0	3052.6	1	0	1.75
1got	A	B	N	1	1	0	2549	0	-	1
1got	A	C	N	1	1	0	0	0	-	0
1got	B	C	N	1	0	0	4804	1	-	1
1gp2	A	B	N	0	0	0	2341.4	0	-	1
1gp2	A	C	N	1	1	0	0	0	-	0
1gp2	B	C	N	1	0	0	4325	1	-	1
1gpo	A	B	N	0	0	0	3373.9	1	-	1
1gpq	B	C	N	1	1	0	1603.1	1	0	2
1gpw	A	B	F	1	1	1	2149.2	1	-	1
1grn	A	B	N	0	0	0	2370.3	1	-	1
1gua	A	B	N	0	0	0	1344.9	1	-	1
1gvn	C	D	N	1	0	0	2909.7	1	1	1
1gxd	A	B	N	1	1	0	2516.4	1	-	1
1gy3	A	B	N	0	0	0	3318.3	1	-	1
1gzh	A	B	N	0	0	0	1232.1	1	-	1
1gzx	A	B	N	0	0	0	1774.4	1	0	2
1h0h	A	B	N	1	0	0	4135	1	-	1
1h15	A	B	N	0	0	0	5007.4	1	-	2
1h1l	C	D	N	0	0	1	9004.3	1	1	2
1h1p	A	B	N	0	0	0	3260.9	1	-	1
1h1q	A	B	N	0	0	0	3407.4	1	-	1
1h1r	A	B	N	0	0	0	3419.4	1	-	1
1h1s	A	B	N	0	0	0	3380	1	-	1
1h1v	A	B	N	1	1	0	2141.3	1	-	1
1h24	A	B	N	0	0	0	3387.9	1	-	1
1h25	A	B	N	0	0	0	3390.5	1	-	1
1h26	A	B	N	0	0	0	3485.9	1	-	1
1h27	A	B	N	0	0	0	3422.2	1	-	1
1h28	A	B	N	0	0	0	3512.3	1	-	1
1h2a	A	B	N	0	0	1	7327.8	1	-	1
1h2r	A	B	N	0	0	1	7292.6	1	-	1
1h2s	A	B	N	1	1	0	1631.5	1	0	1
1h2t	A	B	N	0	0	0	3436.1	1	-	1
1h2u	A	B	N	0	0	0	3380.3	1	-	1
1h2v	A	B	N	1	0	0	2506.7	1	-	1
1h31	A	B	N	0	0	0	2524.3	1	-	1
1h32	A	B	N	1	0	0	2518.7	1	-	1
1h33	A	B	N	0	0	0	2544.4	1	-	1
1h4i	A	B	N	0	0	0	3847	1	0	1
1h4j	A	B	N	0	0	0	3847	1	0	1
1h4l	A	B	N	0	0	0	2872.2	1	-	1
1h6k	A	B	N	0	0	0	2518.2	1	-	1
1h8e	A	G	N	0	0	1	955.2	0	0	3
1h8e	B	H	N	1	0	1	0.1	0	0	0
1h8e	C	D	N	0	0	1	5813.8	1	0	1.667
1h8e	E	G	N	0	0	1	1297.3	0	0	3
1h8e	E	H	N	1	0	1	0.1	0	0	0
1h8e	G	H	N	1	0	1	2013.7	0	0	2
1h8h	A	G	N	0	0	1	1317.9	0	0	3
1h8h	C	D	N	0	0	1	6026.5	1	0	1.333
1h8h	D	G	N	0	0	1	1210.5	0	0	3
1ha7	A	B	N	0	0	0	3231.4	1	0	3
1hab	A	B	N	0	0	0	1794.3	1	1	2.5
1hac	A	B	N	0	0	0	1781	1	1	2.5
1hba	A	B	N	0	0	0	1726.7	1	0	2
1hbb	A	B	N	0	0	0	1714.7	1	0	2
1hbh	C	D	N	0	0	0	1594.4	1	0	2
1hbm	B	C	N	0	0	0	5211.2	1	0	4
1hbm	B	D	N	0	0	0	4426	0	0	4.5
1hbm	D	F	N	0	0	0	4845.8	0	0	4
1hbn	B	C	N	1	0	0	5188	1	0	4
1hbn	B	D	N	1	0	0	4397.8	0	0	4.5
1hbn	D	F	N	1	0	0	4821.3	0	0	4
1hbo	B	C	N	0	0	0	5180.7	1	0	4
1hbo	B	D	N	0	0	0	4405.5	0	0	4.5
1hbo	D	F	N	0	0	0	4811	0	0	4
1hbr	C	D	N	0	0	0	1877.7	1	1	2
1hbs	A	B	N	0	0	0	1760	1	0	2
1hbu	A	E	N	0	0	0	4375.2	0	0	4.5
1hbu	B	C	N	0	0	0	5169.5	1	0	4
1hbu	D	F	N	0	0	0	4756.3	0	0	4
1hcf	A	C	N	1	1	0	1585.4	1	0	2
1hcn	A	B	N	1	0	0	3825.9	1	-	1
1hco	C	D	N	0	0	0	1852.9	1	1	2.5
1hda	C	D	N	0	0	0	1693.6	1	0	2
1hdb	C	D	N	0	0	0	1746.9	1	0	2
1hdm	A	B	N	0	0	0	5386.2	1	-	1
1hds	A	B	N	0	0	0	1691.1	1	0	2.5
1he1	A	B	N	1	1	0	2144.2	1	-	1
1he8	A	B	N	1	1	0	1374.8	1	-	1
1hfe	A	B	F	1	0	0	6985.9	1	-	1
1hga	C	D	N	0	0	0	1726	1	0	2
1hgb	C	D	N	0	0	0	1725.8	1	0	2
1hgc	A	B	N	0	0	0	1724.6	1	0	2
1hh4	A	B	N	0	0	0	3122.7	1	-	1
1hhg	A	B	N	0	0	0	2607.9	1	-	1
1hhh	A	B	N	0	0	0	2728.2	1	-	1
1hhi	A	B	N	0	0	0	2728.5	1	-	1
1hhj	A	B	N	0	0	0	2770.9	1	-	1
1hhk	A	B	N	0	0	0	2724.2	1	-	1
1hho	A	B	N	0	0	0	1799.9	1	1	2.5
1hil	A	B	N	0	0	0	3367.4	1	-	1
1him	A	B	N	0	0	0	3333.3	1	-	2
1hin	A	B	N	0	0	0	3302.4	1	-	2
1hkl	A	B	N	0	0	0	3531.7	1	-	1
1hl6	A	B	N	0	0	1	4429.3	1	-	1
1hlu	A	B	N	0	0	0	2166	1	-	1
1hoc	A	B	N	0	0	0	2685.5	1	-	1
1hq3	A	G	N	0	0	1	1437.2	0	0	2.5
1hq3	B	D	N	0	0	1	1203	0	0	2
1hq3	D	E	N	0	0	1	857	0	0	3
1hq3	E	F	N	0	0	1	5103	1	1	2.5
1hq3	F	G	N	0	0	0	0	0	0	0
1hq3	G	H	N	0	0	0	5084.2	0	1	2
1hqm	A	C	N	0	0	0	4093.8	0	0	2
1hqm	B	D	N	0	0	1	1951	0	0	2
1hqm	B	E	N	0	0	0	170.3	0	0	0
1hqm	C	D	F	0	0	1	15275.5	1	1	3
1hqm	C	E	N	0	0	0	466.1	0	0	2
1hqm	D	E	N	0	0	0	4081.5	0	0	2
1hqr	A	B	N	0	0	0	4771.3	1	-	2
1hqr	A	D	N	1	0	0	163.8	0	-	0
1hqr	B	D	N	1	0	0	996.1	0	-	2
1hr6	A	B	N	1	0	0	3281	1	-	1
1hr7	A	B	N	0	0	0	3255.9	1	-	1
1hr8	A	B	N	0	0	0	3268.8	1	-	1
1hr9	A	B	N	0	0	0	3242.8	1	-	1
1hrp	A	B	N	0	0	0	4046.9	1	-	1
1hrt	B	C	N	0	0	0	2963.8	1	-	1
1hsa	A	B	N	0	0	0	2585.8	1	-	1
1hsb	A	B	N	0	0	0	2520	1	-	1
1hv4	C	D	N	0	0	0	1883.7	1	1	2.5
1hwg	A	B	N	0	0	0	2614.3	1	-	2
1hwh	A	B	N	0	0	0	2621.7	1	1	2
1hx1	A	B	N	1	1	0	2074.7	1	-	1
1hxm	A	B	N	1	0	0	3687.8	1	-	1
1hxy	A	B	N	0	0	0	4931.7	1	-	3
1hxy	A	D	N	1	1	0	215.7	0	-	3
1hxy	B	D	N	1	1	0	902.5	0	-	3
1hyr	B	C	N	1	1	0	1276.2	1	-	2
1hzh	B	D	N	1	1	0	4046.6	1	1	1.5
1hzz	B	C	F	0	0	1	1393.3	1	-	2
1i1a	A	B	N	0	0	0	2947.6	1	-	1
1i1f	A	B	N	0	0	0	2769.4	1	-	1
1i1q	C	D	F	1	0	1	2996.4	1	1	2
1i1r	B	C	N	1	1	0	1669.5	1	1	1.5
1i1y	A	B	N	0	0	0	2688.4	1	-	1
1i2m	A	B	N	1	1	0	2862.5	1	-	1
1i3q	A	B	N	0	0	0	18045.9	1	1	5
1i3q	A	C	N	0	0	0	766.8	0	0	4
1i3q	A	D	N	0	0	0	4189.3	0	0	2
1i3q	A	E	N	0	0	0	3718.2	0	0	3
1i3q	A	F	N	0	0	0	3016.5	0	0	3
1i3q	A	G	N	0	0	0	3222.2	0	0	2
1i3q	A	H	N	0	0	0	-0.1	0	0	0
1i3q	A	I	N	0	0	0	2052.9	0	0	4
1i3q	B	C	N	0	0	0	3558.4	0	0	5
1i3q	B	D	N	0	0	0	72.4	0	0	0
1i3q	B	E	N	0	0	0	261.3	0	0	2
1i3q	B	F	N	0	0	0	20	0	0	0
1i3q	B	G	N	0	0	0	2852	0	0	2
1i3q	B	H	N	0	0	0	3199.2	0	0	2
1i3q	B	I	N	0	0	0	995.1	0	0	3
1i3q	C	D	N	0	0	1	0	0	0	0
1i3q	C	E	N	0	0	0	0	0	0	0
1i3q	C	F	N	0	0	0	416.6	0	0	3
1i3q	C	G	N	0	0	0	0	0	0	0
1i3q	C	H	N	0	0	0	2286.9	0	0	2
1i3q	C	I	N	0	0	0	4079.9	0	0	4
1i3q	D	E	N	0	0	1	216.5	0	0	2
1i3q	D	F	N	0	0	1	0.1	0	0	0
1i3q	D	G	N	0	0	1	0	0	0	0
1i3q	D	H	N	0	0	1	0	0	0	0
1i3q	D	I	N	0	0	1	0.1	0	0	0
1i3q	E	F	N	0	0	1	0	0	0	0
1i3q	E	G	N	0	0	1	0	0	0	0
1i3q	E	H	N	0	0	1	0	0	0	0
1i3q	E	I	N	0	0	1	0	0	0	0
1i3q	F	G	N	0	0	1	0	0	0	0
1i3q	F	H	N	0	0	1	0	0	0	0
1i3q	F	I	N	0	0	1	424.1	0	0	3
1i3q	G	H	N	0	0	1	0	0	0	0
1i3q	G	I	N	0	0	1	0	0	0	0
1i3q	H	I	N	0	0	1	0	0	0	0
1i3r	E	F	N	0	0	0	6617.3	1	1	2.5
1i4d	A	C	N	1	1	0	1443.6	1	-	2
1i4f	A	B	N	0	0	0	2491.8	1	-	1
1i4l	A	C	N	0	0	0	1462	1	-	2
1i4t	A	C	N	0	0	0	1477.1	1	-	2
1i50	A	B	N	0	0	0	17689.5	1	1	5
1i50	A	C	N	0	0	0	713.6	0	0	4
1i50	A	D	N	0	0	0	4782.7	0	0	2
1i50	A	E	N	0	0	0	3878.7	0	0	3
1i50	A	F	N	0	0	0	3111.8	0	0	3
1i50	A	G	N	0	0	0	3154.1	0	0	2
1i50	A	H	N	0	0	0	0	0	0	0
1i50	A	I	N	0	0	0	2049.5	0	0	4
1i50	B	C	N	0	0	0	3508.3	0	0	5
1i50	B	D	N	0	0	0	89.4	0	0	0
1i50	B	E	N	0	0	0	233.3	0	0	2
1i50	B	F	N	0	0	0	4.3	0	0	0
1i50	B	G	N	0	0	0	2821.3	0	0	2
1i50	B	H	N	0	0	0	3149.1	0	0	2
1i50	B	I	N	0	0	0	899.5	0	0	3
1i50	C	D	N	0	0	1	-0.1	0	0	0
1i50	C	E	N	0	0	0	0	0	0	0
1i50	C	F	N	0	0	0	370.8	0	0	3
1i50	C	G	N	0	0	0	-0.1	0	0	0
1i50	C	H	N	0	0	0	2344.7	0	0	2
1i50	C	I	N	0	0	0	4124.4	0	0	4
1i50	D	E	N	0	0	1	217.1	0	0	2
1i50	D	F	N	0	0	1	0	0	0	0
1i50	D	G	N	0	0	1	0	0	0	0
1i50	D	H	N	0	0	1	0.1	0	0	0
1i50	D	I	N	0	0	1	0	0	0	0
1i50	E	F	N	0	0	1	0	0	0	0
1i50	E	G	N	0	0	1	0	0	0	0
1i50	E	H	N	0	0	1	0	0	0	0
1i50	E	I	N	0	0	1	0	0	0	0
1i50	F	G	N	0	0	1	-0.1	0	0	0
1i50	F	H	N	0	0	1	0	0	0	0
1i50	F	I	N	0	0	1	401.6	0	0	3
1i50	G	H	N	0	0	1	0	0	0	0
1i50	G	I	N	0	0	1	0	0	0	0
1i50	H	I	N	0	0	1	0	0	0	0
1i5o	I	J	F	0	0	1	1421.8	1	0	2
1i6v	A	C	N	0	0	0	4278.8	0	0	2
1i6v	B	D	N	0	0	1	2018	0	0	2
1i6v	B	E	N	0	0	0	132.3	0	0	0
1i6v	C	D	F	0	0	1	15555.1	1	1	3
1i6v	C	E	N	0	0	0	549.9	0	0	2
1i6v	D	E	N	0	0	0	4136.8	0	0	2
1i7q	A	B	F	0	0	1	3172.1	1	1	2
1i7r	A	B	N	0	0	0	2702.8	1	-	1
1i7s	C	D	F	0	0	1	3086.8	1	1	2
1i7t	A	B	N	0	0	0	2723.7	1	-	1
1i7u	A	B	N	0	0	0	2719.4	1	-	1
1i7w	C	D	N	0	0	0	5461.8	1	1	1
1i7y	K	L	N	0	0	0	3192.1	1	0	3
1i7z	A	B	N	0	0	0	4052.4	1	-	1
1i85	B	D	N	1	1	0	1265.1	1	0	0.5
1i8l	A	B	N	1	1	0	1252.8	1	-	1
1i9c	C	D	F	0	0	0	2360.8	1	0	1
1iai	A	B	N	0	0	0	3977.1	1	1	3
1iai	A	D	N	0	0	0	221	0	0	3
1iai	E	G	N	0	0	0	461.1	0	0	4
1iai	F	G	N	0	0	0	289.4	0	0	3
1iai	F	H	N	0	0	0	1216.3	0	0	3
1iai	G	H	N	0	0	0	3971	0	1	3
1iak	A	B	N	1	0	0	5086.7	1	-	2
1iar	A	B	N	1	1	0	1586.2	1	-	1
1ib1	B	D	N	1	1	0	2869	1	1	1.5
1ibe	C	D	N	0	0	0	1818.4	1	1	2.5
1ibg	A	B	N	0	0	0	3317.1	1	-	1
1ibr	A	B	N	1	1	0	3435.7	1	-	1
1ic4	A	B	N	0	0	0	1467.3	1	-	2
1ic4	A	C	N	0	0	0	756.1	0	-	2
1ic4	B	C	N	0	0	0	1056.1	0	-	2
1ic5	A	B	N	0	0	0	1491.3	1	-	2
1ic5	A	C	N	0	0	0	801.4	0	-	2
1ic5	B	C	N	0	0	0	1078.2	0	-	2
1ic7	A	B	N	0	0	0	1474.6	1	-	2
1ic7	A	C	N	0	0	0	751.2	0	-	2
1ic7	B	C	N	0	0	0	1064.3	0	-	2
1id5	E	F	N	1	1	0	1918.3	1	0	2
1ieb	A	B	N	0	0	0	5185.7	1	-	1
1ifh	A	B	N	0	0	0	3327.5	1	-	2
1igc	A	B	N	0	0	0	4004.2	1	-	2
1igc	A	C	N	1	1	0	306.7	0	-	2
1igc	B	C	N	1	1	0	1182.7	0	-	2
1igf	C	D	N	0	0	0	3556.5	1	1	1.5
1igi	A	B	N	0	0	0	3778.9	1	-	1
1igj	A	B	N	0	0	0	3726.7	1	-	1
1igm	A	B	N	0	0	0	1579.8	1	-	1
1igy	C	D	N	1	0	0	3606.9	1	1	1.5
1ii4	A	B	N	0	0	0	3124.7	1	-	1
1iil	A	B	N	0	0	0	3095.4	1	-	1
1ije	A	B	N	0	0	1	3622.3	1	-	1
1ijf	A	B	N	0	0	1	3547.2	1	-	1
1ijk	A	B	N	1	1	0	748.1	0	-	2
1ijk	A	C	N	1	1	0	1051.3	0	-	2
1ijk	B	C	N	0	0	0	3616.4	1	-	2
1ikn	A	B	N	1	0	1	1429.1	0	-	2
1ikn	A	C	N	1	0	0	2357.3	1	-	2
1ikn	B	C	N	1	0	0	1512.2	0	-	2
1im3	A	B	N	0	0	0	2771.6	1	-	1
1im3	A	D	N	1	0	0	1304.6	0	-	1
1im3	B	D	N	1	1	0	0	0	-	0
1im9	A	B	N	0	0	0	2714.2	1	1	1.5
1im9	A	D	N	1	1	0	1384.2	0	0	1
1im9	D	F	N	1	1	0	0	0	0	0
1ind	A	B	N	1	0	0	3708.7	1	-	1
1ine	A	B	N	0	0	0	3611.2	1	-	1
1inq	A	B	N	0	0	0	2545.3	1	-	1
1ir1	E	F	N	0	0	0	3755.5	1	0	4
1ir2	I	J	N	0	0	0	3867.4	1	0	4
1ira	A	B	N	1	1	0	3441.9	1	-	1
1ird	A	B	N	0	0	0	1837.2	1	-	1
1ire	A	B	F	0	0	0	8643.9	1	1	2.5
1is7	F	Q	N	0	0	0	454.4	1	0	3
1is8	H	S	N	1	0	0	441.9	1	0	3
1itb	A	B	N	1	1	0	3796	1	-	1
1iwa	B	G	N	0	0	0	3027.6	1	0	5
1iwb	A	C	N	0	0	0	5467.7	1	0	2
1iwb	B	C	N	0	0	0	363.9	0	0	2
1iwb	D	E	F	0	0	0	3131.1	0	0	2.5
1iwh	C	D	N	0	0	0	1778.5	1	1	2.5
1iwp	A	B	F	1	0	0	3215.6	0	0	3
1iwp	A	C	N	1	0	0	5394.4	1	0	2
1iwp	B	C	N	1	0	0	350.1	0	0	2
1ixr	K	L	F	1	1	1	1353.4	1	0	1
1ixx	A	B	N	0	0	0	3779.6	1	1	2.667
1izn	A	B	N	0	0	1	7705.3	1	-	1
1j1d	A	B	N	1	1	0	831.8	0	-	2
1j1d	A	C	N	1	1	0	4601	1	-	2
1j1d	B	C	N	1	0	0	4339.7	0	-	2
1j1e	A	B	N	0	0	0	884.3	0	-	2
1j1e	A	C	N	0	0	0	4351.8	1	-	2
1j1e	B	C	N	0	0	0	4006.9	0	-	2
1j1o	A	B	N	0	0	0	1548.4	1	-	2
1j1o	A	C	N	0	0	0	785.4	0	-	2
1j1o	B	C	N	0	0	0	1158.3	0	-	2
1j1p	A	B	N	0	0	0	1564.1	1	-	2
1j1p	A	C	N	0	0	0	823.8	0	-	2
1j1p	B	C	N	0	0	0	1170.6	0	-	2
1j1x	A	B	N	0	0	0	1557.9	1	-	2
1j1x	A	C	N	0	0	0	796.6	0	-	2
1j1x	B	C	N	0	0	0	1178.9	0	-	2
1j2q	1	T	N	1	0	1	1064.8	1	0	3
1j34	A	B	N	1	0	0	3691.1	1	-	2
1j35	A	B	N	0	0	0	3716.6	1	-	2
1j3y	C	D	N	0	0	0	1748.8	1	0	2
1j3z	A	B	N	0	0	0	1714.9	1	0	2
1j40	C	D	N	0	0	0	1685.8	1	0	2
1j41	C	D	N	0	0	0	1685.8	1	0	2
1j7d	A	B	N	1	1	0	1560.3	1	-	1
1j7s	A	B	N	0	0	0	1693.6	1	0	2
1j7v	C	D	N	0	0	0	1686.6	1	0	2
1j7w	C	D	N	0	0	0	1705.3	1	0	2
1j7y	A	B	N	0	0	0	1664.4	1	0	2
1j8h	A	B	N	0	0	0	4858.2	1	1	3
1j8h	A	D	N	1	0	0	189.2	0	0	0
1j8h	A	E	N	1	0	0	795.8	0	0	3
1j8h	B	D	N	1	0	0	623.7	0	0	3
1j8h	B	E	N	1	0	0	207.3	0	0	4
1j8h	D	E	N	1	0	0	3968.2	0	1	3
1jat	A	B	N	1	1	0	1485.9	1	-	1
1jb0	A	B	N	1	0	1	6955.7	1	1	7
1jb0	A	C	N	1	0	1	821	0	0	4
1jb0	A	D	N	1	0	0	1634.9	0	0	5
1jb0	A	E	N	1	0	0	1118.6	0	0	5
1jb0	A	F	N	1	0	0	1701.6	0	0	4
1jb0	A	J	N	1	0	0	666.4	0	0	3
1jb0	B	C	N	1	0	1	1625.7	0	0	4
1jb0	B	D	N	1	0	0	1439.9	0	0	5
1jb0	B	E	N	1	0	0	671.6	0	0	5
1jb0	B	F	N	1	0	0	2257.7	0	0	5
1jb0	B	J	N	1	0	0	1069	0	0	4
1jb0	C	D	N	1	0	0	3023.9	0	0	4
1jb0	C	E	N	1	0	0	1156.9	0	0	4
1jb0	C	F	N	1	0	0	0	0	0	0
1jb0	C	J	N	1	0	0	0	0	0	0
1jb0	D	E	N	1	0	1	269.5	0	0	4
1jb0	D	F	N	1	0	1	0	0	0	0
1jb0	D	J	N	1	0	1	834	0	0	3
1jb0	E	F	N	1	0	1	501.7	0	0	3
1jb0	E	J	N	1	0	1	0	0	0	0
1jb0	F	J	N	1	0	1	0	0	0	0
1jbo	K	L	N	0	0	0	3190	1	0	3
1jch	C	D	N	0	0	0	4147.3	1	1	1
1jck	A	B	N	1	1	0	1284.5	1	0	2
1jcq	A	B	N	0	0	0	6740.6	1	-	1
1jcr	A	B	N	0	0	0	6854.7	1	-	2
1jcs	A	B	N	0	0	0	6846.6	1	-	2
1jd2	0	1	N	0	0	1	2825.9	0	0	4
1jd2	0	C	N	0	0	1	0.1	0	0	0
1jd2	0	T	N	0	0	1	725.8	0	0	3
1jd2	0	Y	N	0	0	1	0.1	0	0	0
1jd2	0	Z	N	0	0	1	2707.9	0	0	3
1jd2	1	W	N	0	0	1	285.2	0	0	3.5
1jd2	1	Y	N	0	0	1	5.6	0	0	0
1jd2	A	E	N	0	0	1	109.6	0	0	0
1jd2	A	F	N	0	0	1	289.2	0	0	3
1jd2	A	G	N	0	0	1	2849	0	0	4
1jd2	A	H	N	0	0	1	746.1	0	0	3.5
1jd2	A	I	N	0	0	1	888.1	0	0	3
1jd2	B	C	N	0	0	1	3043.1	0	0	3
1jd2	B	D	N	0	0	1	216.4	0	0	3
1jd2	B	E	N	0	0	1	311	0	0	3
1jd2	B	F	N	0	0	1	299.2	0	0	4
1jd2	C	D	N	0	0	1	2451.4	0	0	3
1jd2	C	I	N	0	0	1	0.1	0	0	0
1jd2	C	J	N	0	0	1	803.1	0	0	3
1jd2	C	K	N	0	0	1	582.8	0	0	3
1jd2	C	O	N	0	0	1	0.1	0	0	0
1jd2	C	S	N	0	0	1	0	0	0	0
1jd2	C	T	N	0	0	1	0	0	0	0
1jd2	C	Z	N	0	0	1	0.1	0	0	0
1jd2	D	J	N	0	0	1	0.1	0	0	0
1jd2	D	K	N	0	0	1	817.7	0	0	3
1jd2	E	L	N	0	0	1	745.6	0	0	3
1jd2	F	N	N	0	0	1	913.3	0	0	3
1jd2	F	O	N	0	0	1	0.1	0	0	0
1jd2	F	P	N	0	0	1	0	0	0	0
1jd2	F	Q	N	0	0	1	0	0	0	0
1jd2	F	R	N	0	0	1	0	0	0	0
1jd2	F	S	N	0	0	1	0	0	0	0
1jd2	G	H	N	0	0	1	1185.2	0	0	3.5
1jd2	G	N	N	0	0	1	827.1	0	0	3
1jd2	G	P	N	0	0	1	0	0	0	0
1jd2	G	Q	N	0	0	1	0	0	0	0
1jd2	G	R	N	0	0	1	0	0	0	0
1jd2	G	S	N	0	0	1	0	0	0	0
1jd2	G	T	N	0	0	1	196.2	0	0	0
1jd2	G	X	N	0	0	1	0	0	0	0
1jd2	G	Z	N	0	0	1	0	0	0	0
1jd2	H	N	N	0	0	1	1047.5	0	0	3
1jd2	H	S	N	0	0	1	2400.3	0	0	3
1jd2	H	T	N	0	0	1	1853.1	0	0	3
1jd2	I	R	N	0	0	1	1975.5	0	0	3
1jd2	I	S	N	0	0	1	1167.3	0	0	3
1jd2	I	T	N	0	0	1	0	0	0	0
1jd2	I	U	N	0	0	1	0	0	0	0
1jd2	I	Y	N	0	0	1	0.1	0	0	0
1jd2	I	Z	N	0	0	1	0.1	0	0	0
1jd2	K	L	N	0	0	1	1378.9	0	0	3
1jd2	K	O	N	0	0	1	176.2	0	0	0
1jd2	K	Q	N	0	0	1	1650.1	0	0	3
1jd2	N	Q	N	0	0	1	0	0	0	0
1jd2	N	S	N	0	0	1	0	0	0	0
1jd2	N	T	N	0	0	1	2291.4	0	0	3
1jd2	N	X	N	0	0	1	0	0	0	0
1jd2	O	P	N	0	0	1	3323.8	1	0	4.5
1jd2	O	Q	N	0	0	1	0	0	0	0
1jd2	O	W	N	0	0	1	220.9	0	0	2
1jd2	O	Y	N	0	0	1	0.1	0	0	0
1jd2	O	Z	N	0	0	1	0.1	0	0	0
1jd2	P	Q	N	0	0	1	1023.8	0	0	3
1jd2	P	W	N	0	0	1	1072.3	0	0	3.5
1jd2	Q	S	N	0	0	1	0	0	0	0
1jd2	Q	T	N	0	0	1	0	0	0	0
1jd2	Q	V	N	0	0	1	0	0	0	0
1jd2	Q	W	N	0	0	1	1067	0	0	3
1jd2	Q	Z	N	0	0	1	0	0	0	0
1jd2	R	T	N	0	0	1	0	0	0	0
1jd2	R	U	N	0	0	1	0	0	0	0
1jd2	R	V	N	0	0	1	0	0	0	0
1jd2	R	W	N	0	0	1	0.1	0	0	0
1jd2	R	Z	N	0	0	1	0.1	0	0	0
1jd2	S	T	N	0	0	1	1661.1	0	0	3
1jd2	S	V	N	0	0	1	0	0	0	0
1jd2	S	W	N	0	0	1	0	0	0	0
1jd2	S	Y	N	0	0	1	1038.5	0	0	3
1jd2	T	V	N	0	0	1	0	0	0	0
1jd2	T	W	N	0	0	1	0	0	0	0
1jd2	T	Y	N	0	0	1	0	0	0	0
1jd2	T	Z	N	0	0	1	895.1	0	0	3
1jd2	U	V	N	0	0	1	0	0	0	0
1jd2	U	W	N	0	0	1	0	0	0	0
1jd2	U	Y	N	0	0	1	0	0	0	0
1jd2	U	Z	N	0	0	1	0	0	0	0
1jd2	V	W	N	0	0	1	2943.3	0	1	4.5
1jd2	V	X	N	0	0	1	199.6	0	0	0
1jd2	V	Y	N	0	0	1	0	0	0	0
1jd2	Y	Z	N	0	0	1	2373.1	0	0	3
1jdb	A	B	F	0	0	1	4869.6	1	1	1
1jeb	A	B	N	1	0	0	1789	1	1	2.5
1jeq	A	B	N	1	0	0	19358.7	1	-	1
1jf1	A	B	N	0	0	0	2672.8	1	-	1
1jgd	A	B	N	0	0	0	2687.5	1	-	1
1jge	A	B	N	0	0	0	2594.7	1	-	1
1jgl	A	B	N	0	0	0	3464.7	1	-	1
1jgu	A	B	N	1	0	0	3571.4	1	-	1
1jgv	A	B	N	0	0	0	3549.4	1	-	1
1jgw	A	B	N	0	0	0	8985.5	1	-	2
1jgw	A	C	N	0	0	0	3097.3	0	-	2
1jgw	B	C	N	0	0	0	5503.8	0	-	2
1jgx	A	B	N	0	0	0	8929.7	1	-	2
1jgx	A	C	N	0	0	0	3033.4	0	-	2
1jgx	B	C	N	0	0	0	5513.4	0	-	2
1jgy	A	B	N	0	0	0	9014.9	1	-	2
1jgy	A	C	N	0	0	0	3127.2	0	-	2
1jgy	B	C	N	0	0	0	5585.9	0	-	2
1jgz	A	B	N	0	0	0	8950.9	1	-	2
1jgz	A	C	N	0	0	0	3075.7	0	-	2
1jgz	B	C	N	0	0	0	5483.2	0	-	2
1jh0	A	B	N	0	0	0	9001	1	-	2
1jh0	A	C	N	0	0	0	3148.5	0	-	2
1jh0	B	C	N	0	0	0	5500.4	0	-	2
1jhl	A	B	N	1	1	0	1554	1	-	2
1jhl	A	C	N	1	1	0	456.4	0	-	2
1jhl	B	C	N	1	1	0	927.5	0	-	2
1jht	A	B	N	0	0	0	2739	1	-	1
1jiw	A	B	N	1	1	0	2065.1	1	-	1
1jjc	C	D	N	0	0	1	8401.9	1	1	2.5
1jju	A	B	N	0	0	0	2136.8	0	-	2
1jju	A	C	N	0	0	0	4828.3	1	-	2
1jju	B	C	N	0	0	0	2070.8	0	-	2
1jk0	A	B	N	1	0	0	2522.8	1	-	1
1jk8	A	B	N	0	0	0	5040	1	-	2
1jk9	A	B	N	1	1	1	2154.9	1	-	1
1jkg	A	B	N	1	0	0	4053.5	1	-	1
1jkj	C	D	F	0	0	1	3622.5	1	1	1.5
1jl4	A	B	N	0	0	0	4776.4	1	-	3
1jl4	A	D	N	1	1	0	336.9	0	-	2
1jl4	B	D	N	1	1	0	717.7	0	-	2
1jll	A	B	F	0	0	1	3628	1	1	1.5
1jlt	A	B	N	1	0	0	2912.4	1	-	1
1jma	A	B	N	1	1	0	1584.5	1	-	1
1jmo	B	C	N	1	1	0	2649.7	1	-	1
1jmu	F	I	N	1	0	0	3263.7	0	0	2
1jmx	A	B	N	1	0	0	2167	0	-	2
1jmx	A	C	N	1	0	0	4550	1	-	2
1jmx	B	C	N	1	0	0	2161	0	-	2
1jmz	A	B	N	0	0	0	2189.3	0	-	2
1jmz	A	C	N	0	0	0	4547.9	1	-	2
1jmz	B	C	N	0	0	0	2160.4	0	-	2
1jn5	A	B	N	0	0	0	3963.8	1	-	1
1jn6	A	B	N	0	0	0	3607	1	-	1
1jnh	A	B	N	0	0	0	3800.2	1	-	1
1jnl	A	B	N	0	0	0	3066.3	1	-	1
1jnn	A	B	N	0	0	0	3172.9	1	-	1
1jnr	C	D	N	1	0	0	8800.8	1	1	2
1jnz	C	D	N	0	0	0	8801.9	1	1	2
1jow	A	B	N	0	0	0	4045.3	1	-	1
1jpf	A	B	N	0	0	0	2514.1	1	-	1
1jpg	A	B	N	0	0	0	2538.9	1	-	1
1jqj	A	B	N	1	0	0	1929.5	1	-	1
1jql	A	B	N	1	0	0	1937.9	1	-	1
1jrh	A	B	N	0	0	0	2018.4	1	-	2
1jrh	A	C	N	1	0	0	882.9	0	-	2
1jrh	B	C	N	1	0	0	859.8	0	-	2
1jro	A	B	N	0	0	0	7070.2	1	1	1
1jrp	A	B	N	0	0	0	7047.3	1	1	1
1jsd	A	B	N	1	0	0	5271	1	-	1
1jsh	A	B	N	0	0	0	5249.9	1	-	1
1jsi	A	B	N	0	0	0	5227.4	1	-	1
1jsm	A	B	N	1	0	0	4708.4	1	-	1
1jsn	A	B	N	0	0	0	4771.5	1	-	1
1jso	A	B	N	0	0	0	4680.8	1	-	1
1jst	A	B	N	0	0	0	3352.5	1	1	2
1jsu	A	B	N	0	0	0	3545.1	1	-	2
1jsu	A	C	N	0	0	0	3438.4	0	-	2
1jsu	B	C	N	0	0	0	2260.8	0	-	2
1jtd	A	B	N	1	1	0	2275.7	1	-	1
1jtg	A	B	N	1	1	0	2696.2	1	-	1
1jth	B	C	N	1	0	0	2918.2	1	0	2.5
1jto	A	B	N	0	0	0	1697.5	1	-	1
1jtp	A	B	N	0	0	0	1601.4	1	-	1
1jtt	A	B	N	0	0	0	1511.5	1	-	1
1juf	A	B	N	0	0	0	2591	1	-	1
1jv2	A	B	N	0	0	0	5727.4	1	-	1
1jw9	C	D	N	1	0	0	2116.1	1	0	1
1jwa	A	B	N	0	0	0	1725.1	1	0	1
1jwb	A	B	N	0	0	0	2150.7	1	0	1
1jwh	B	C	N	1	1	0	1042.9	1	0	2
1jwi	A	B	N	1	0	0	3292.1	1	-	1
1jwm	A	B	N	0	0	0	5083.4	1	-	2
1jwm	A	D	N	0	0	0	1342.6	0	-	1
1jwm	B	D	N	0	0	0	0	0	-	0
1jws	A	B	N	0	0	0	5121	1	-	2
1jws	A	D	N	0	0	0	1431.3	0	-	1
1jws	B	D	N	0	0	0	0	0	-	0
1jwu	A	B	N	0	0	0	5215.7	1	-	2
1jwu	A	D	N	0	0	0	1393.7	0	-	1
1jwu	B	D	N	0	0	0	0	0	-	0
1jwy	A	B	N	1	1	0	1034.2	1	-	2
1jx2	A	B	N	0	0	0	1002.8	1	-	2
1jy7	A	B	N	0	0	0	1815.7	1	1	2.5
1jyo	D	E	N	1	0	0	3183.5	1	0	2
1jzd	B	C	N	1	1	0	1393.2	1	-	2
1k0y	A	B	N	0	0	0	1686.6	1	0	2
1k1k	C	D	N	0	0	0	1740.7	1	0	2.5
1k28	C	D	N	0	0	0	1903	1	0	3
1k2d	A	B	N	0	0	0	5154.9	1	-	2
1k3u	C	D	F	0	0	1	2750.3	1	0	1
1k3z	A	C	N	0	0	0	2783.8	1	-	2
1k5d	A	B	N	1	1	0	5436.1	1	-	1
1k5d	A	C	N	1	1	0	2573.7	0	-	1
1k5d	B	C	N	1	1	1	0.1	0	-	0
1k5g	A	B	N	0	0	0	5549.3	1	-	1
1k5g	A	C	N	0	0	0	2683.6	0	-	1
1k5g	B	C	N	0	0	1	0.1	0	-	0
1k5n	A	B	N	1	1	0	2681.3	1	-	1
1k6l	A	B	N	0	0	0	8944	1	-	2
1k6l	A	C	N	0	0	0	3188.1	0	-	2
1k6l	B	C	N	0	0	0	5513.1	0	-	2
1k6n	A	B	N	0	0	0	8988.2	1	-	2
1k6n	A	C	N	0	0	0	3187.2	0	-	2
1k6n	B	C	N	0	0	0	5494.3	0	-	2
1k74	A	B	N	0	0	0	2273.6	1	-	1
1k7e	C	D	F	0	0	1	2826.7	1	0	1
1k7f	A	B	F	0	0	1	2534.1	1	0	1
1k7x	C	D	F	0	0	1	2553.9	1	0	1
1k83	A	B	N	0	0	0	17120.2	1	1	5
1k83	A	C	N	0	0	0	714.6	0	0	4
1k83	A	D	N	0	0	0	4740.9	0	0	2
1k83	A	E	N	0	0	0	3889.8	0	0	3
1k83	A	F	N	0	0	0	3112.7	0	0	3
1k83	A	G	N	0	0	0	3149.3	0	0	2
1k83	A	H	N	0	0	0	0	0	0	0
1k83	A	I	N	0	0	0	2047	0	0	4
1k83	B	C	N	0	0	0	3533.5	0	0	5
1k83	B	D	N	0	0	0	92.9	0	0	0
1k83	B	E	N	0	0	0	256.1	0	0	2
1k83	B	F	N	0	0	0	16.9	0	0	0
1k83	B	G	N	0	0	0	2828.2	0	0	2
1k83	B	H	N	0	0	0	3143.4	0	0	2
1k83	B	I	N	0	0	0	910.3	0	0	3
1k83	C	D	N	0	0	1	0.1	0	0	0
1k83	C	E	N	0	0	0	0	0	0	0
1k83	C	F	N	0	0	0	358.8	0	0	3
1k83	C	G	N	0	0	0	0	0	0	0
1k83	C	H	N	0	0	0	2306.8	0	0	2
1k83	C	I	N	0	0	0	4098.6	0	0	4
1k83	D	E	N	0	0	1	218.9	0	0	2
1k83	D	F	N	0	0	1	0	0	0	0
1k83	D	G	N	0	0	1	0	0	0	0
1k83	D	H	N	0	0	1	0.1	0	0	0
1k83	D	I	N	0	0	1	0.1	0	0	0
1k83	E	F	N	0	0	1	-0.1	0	0	0
1k83	E	G	N	0	0	1	-0.1	0	0	0
1k83	E	H	N	0	0	1	0	0	0	0
1k83	E	I	N	0	0	1	0	0	0	0
1k83	F	G	N	0	0	1	-0.1	0	0	0
1k83	F	H	N	0	0	1	0	0	0	0
1k83	F	I	N	0	0	1	408.2	0	0	3
1k83	G	H	N	0	0	1	0	0	0	0
1k83	G	I	N	0	0	1	0	0	0	0
1k83	H	I	N	0	0	1	0.1	0	0	0
1k8d	A	B	N	0	0	0	2409.9	1	-	1
1k8i	A	B	N	0	0	0	5257.8	1	-	1
1k8k	A	B	N	1	0	0	1135.5	0	0	2
1k8k	A	C	N	1	0	0	0	0	0	0
1k8k	A	D	N	1	0	0	3399.6	0	0	2
1k8k	A	E	N	1	0	0	1817.4	0	0	1
1k8k	A	F	N	1	0	0	872	0	0	3
1k8k	A	G	N	1	0	0	0	0	0	0
1k8k	B	C	N	1	0	0	180.5	0	0	0
1k8k	B	D	N	1	0	0	0	0	0	0
1k8k	B	E	N	1	0	0	0	0	0	0
1k8k	B	F	N	1	0	0	1742.8	0	0	3
1k8k	B	G	N	1	0	0	1174.6	0	0	2
1k8k	C	D	N	1	0	0	83.5	0	0	0
1k8k	C	E	N	1	0	0	0	0	0	0
1k8k	C	F	N	1	0	0	2408.1	0	0	2
1k8k	C	G	N	1	0	0	1406.5	0	0	2
1k8k	D	E	N	1	0	1	0	0	0	0
1k8k	D	F	N	1	0	0	4291.3	1	1	2
1k8k	D	G	N	1	0	1	0	0	0	0
1k8k	E	F	N	1	0	1	0	0	0	0
1k8k	E	G	N	1	0	1	0	0	0	0
1k8k	F	G	N	1	0	0	1856.5	0	0	3
1k8r	A	B	N	1	1	0	1156.4	1	-	1
1k8x	A	B	F	0	0	1	2618	1	0	1
1k8y	A	B	F	0	0	1	2528.6	1	0	1
1k8z	A	B	F	0	0	1	2571.9	1	0	1
1k90	A	B	N	1	1	0	5690.6	1	1	1
1k93	A	B	N	0	0	0	5638.5	1	-	1
1k9o	A	B	N	1	1	0	1828.5	1	-	1
1ka9	A	B	F	1	0	1	2741.1	1	-	1
1kac	A	B	N	1	0	0	1496	1	0	2
1kb5	A	B	N	1	0	0	1851.9	0	1	3
1kb5	A	C	N	1	0	0	324.7	0	0	3
1kb5	A	D	N	1	0	0	870	0	0	3
1kb5	B	C	N	1	0	0	741.3	0	0	3
1kb5	B	D	N	1	0	0	806.7	0	0	3
1kb5	C	D	N	0	0	0	3630.8	1	1	3
1kbg	A	B	N	0	0	0	2668.5	1	-	1
1kby	A	B	N	0	0	0	8890.4	1	-	2
1kby	A	C	N	0	0	0	3157.7	0	-	2
1kby	B	C	N	0	0	0	5436.5	0	-	2
1kc5	A	B	N	0	0	0	3826.8	1	-	2
1kcg	A	C	N	1	0	0	1029.7	1	-	2
1kcs	A	B	N	0	0	0	3251.2	1	-	2
1kcv	A	B	N	1	0	0	3301.2	1	-	1
1kd2	C	D	N	0	0	0	1797.7	1	0	2
1kee	E	F	F	0	0	1	4863	1	1	1
1kel	A	B	N	0	0	0	3367.4	1	-	1
1kem	A	B	N	0	0	0	3484.2	1	-	1
1ken	C	I	N	1	0	0	625.5	0	0	2
1ken	C	J	N	0	0	0	954.8	0	0	3.5
1ken	E	F	N	1	0	0	5831	1	0	4
1ken	F	I	N	1	0	0	0	0	0	0
1ken	F	J	N	1	0	0	0.1	0	0	0
1ken	G	H	N	0	0	0	4098.3	0	1	2
1kf6	A	B	N	1	0	1	5215.2	1	1	2
1kf6	A	C	N	1	0	1	368.9	0	0	2
1kf6	A	D	N	1	0	1	0	0	0	0
1kf6	B	C	F	1	0	1	2744.6	0	0	3
1kf6	B	D	N	1	0	1	1738	0	0	2
1kf6	C	D	N	1	0	1	4700.2	0	1	2
1kf9	A	B	N	0	0	0	2282.9	1	-	2
1kfb	C	D	F	0	0	1	2721.7	1	0	1
1kfc	C	D	F	0	0	1	2579.1	1	0	1
1kfe	C	D	F	0	0	1	2573.8	1	0	1
1kfj	C	D	F	0	0	1	2563.5	1	0	1
1kfk	A	B	F	0	0	1	2531.2	1	0	1
1kfu	A	B	N	0	0	0	6149.7	1	-	1
1kfx	A	B	N	0	0	0	5851.6	1	-	1
1kfy	A	B	N	0	0	1	5182.7	1	1	2
1kfy	A	C	N	0	0	1	344.3	0	0	2
1kfy	A	D	N	0	0	1	0	0	0	0
1kfy	B	C	F	0	0	1	2732.1	0	0	3
1kfy	B	D	N	0	0	1	1688.1	0	0	2
1kfy	C	D	N	0	0	1	4604.9	0	1	2
1kg0	A	B	N	0	0	0	5046.3	1	-	2
1kg0	A	D	N	1	0	0	0	0	-	0
1kg0	B	D	N	1	0	0	1062.6	0	-	1
1kgc	A	B	N	1	0	0	4148.3	1	-	1
1kgy	A	C	N	1	1	0	2407.9	1	1	1.5
1ki1	A	B	N	1	1	0	2665.8	1	-	1
1kip	A	B	N	0	0	0	1622.5	1	-	2
1kip	A	C	N	0	0	0	660.6	0	-	2
1kip	B	C	N	0	0	0	770.1	0	-	2
1kiq	A	B	N	0	0	0	1620.1	1	-	2
1kiq	A	C	N	0	0	0	676.3	0	-	2
1kiq	B	C	N	0	0	0	812.1	0	-	2
1kir	A	B	N	0	0	0	1621.4	1	-	2
1kir	A	C	N	0	0	0	681.7	0	-	2
1kir	B	C	N	0	0	0	860.4	0	-	2
1kiu	A	B	N	0	0	0	3230.6	1	-	1
1kj2	A	C	N	0	0	0	2340.2	1	1	1
1kj2	A	D	N	1	1	0	903	0	0	3
1kj2	A	E	N	0	0	0	815.8	0	0	3
1kj2	C	D	N	1	0	0	0.1	0	0	0
1kj2	C	E	N	0	0	0	0	0	0	0
1kj2	D	E	N	0	0	0	1740.6	0	1	3
1kj3	A	C	N	0	0	0	2489.7	1	-	1
1kjm	A	B	N	0	0	0	2416.9	1	-	1
1kk7	A	B	N	0	0	0	2892.9	0	-	2
1kk7	A	C	N	0	0	0	3819.2	1	-	2
1kk7	B	C	N	0	0	0	368.1	0	-	2
1kk8	A	B	N	0	0	0	3599.6	0	-	2
1kk8	A	C	N	0	0	0	4743.4	1	-	2
1kk8	B	C	N	0	0	0	451.8	0	-	2
1kkl	A	D	N	1	1	0	1036.2	1	0	2
1kkm	H	L	N	0	0	0	1192.6	1	0	2
1klf	A	B	N	0	0	0	3200.7	1	-	1
1klg	A	B	N	0	0	0	4888.7	1	-	2
1klg	A	D	N	0	0	0	1379.9	0	-	1
1klg	B	D	N	0	0	0	0	0	-	0
1klu	A	B	N	0	0	0	4944.5	1	-	2
1klu	A	D	N	1	1	0	1298.3	0	-	1
1klu	B	D	N	1	1	0	0.1	0	-	0
1kmh	A	B	N	0	0	1	3947.3	1	-	1
1kmi	A	B	N	1	1	1	1975	1	0	2
1kno	A	B	N	0	0	0	3746.5	1	-	1
1kpr	A	B	N	0	0	0	2598.5	1	-	1
1kps	A	B	N	0	0	0	1217.5	1	-	1
1kqf	D	E	N	1	0	0	5015.6	1	1	3
1kqf	E	F	F	1	0	0	3783.2	0	0	3
1kqf	F	G	N	1	0	0	0.2	0	0	0
1kqg	F	G	N	0	0	0	0.2	0	0	0
1kqg	G	H	N	0	0	0	5028.7	1	1	3
1kqg	H	I	F	0	0	0	3787.5	0	0	3
1kqm	A	B	N	0	0	0	3167.5	0	-	2
1kqm	A	C	N	0	0	0	4360.9	1	-	2
1kqm	B	C	N	0	0	0	500.3	0	-	2
1kra	B	C	F	0	0	0	3468.5	1	0	3
1kra	D	I	F	0	0	0	3067.1	0	0	4
1kra	G	H	F	0	0	0	301.9	0	0	3
1krb	A	B	F	0	0	0	314.2	0	0	3
1krb	A	F	F	0	0	0	3074.2	0	0	4
1krb	E	F	F	0	0	0	3492.1	1	0	3
1krc	A	F	F	0	0	0	3088	0	0	4
1krc	B	C	F	0	0	0	3522.9	1	0	3
1krc	D	E	F	0	0	0	308.2	0	0	3
1ksg	A	B	N	0	0	0	1795.9	1	-	1
1ksh	A	B	N	1	0	0	1705.4	1	-	1
1ksj	A	B	N	0	0	0	1715.5	1	-	1
1kt2	A	B	N	0	0	0	6828.4	1	-	1
1ktd	A	B	N	0	0	0	6780.3	1	-	1
1ktk	A	E	N	1	0	0	1653.8	1	0	1
1ktl	A	B	N	0	0	0	2610.7	1	-	1
1ktp	A	B	N	0	0	0	3188.7	1	-	1
1ktz	C	D	N	1	1	0	1007.5	1	0	1
1ku6	A	B	N	1	1	0	2159.5	1	-	1
1kwo	A	B	N	0	0	0	3126.9	0	-	2
1kwo	A	C	N	0	0	0	4297.8	1	-	2
1kwo	B	C	N	0	0	0	415.7	0	-	2
1kxq	A	B	N	1	1	0	2241.9	1	-	1
1kxt	A	B	N	1	1	0	1423.6	1	-	1
1kxv	A	B	N	1	1	0	1695.3	1	-	1
1kyi	C	I	F	0	0	1	1131.1	1	0	3.5
1kz7	A	B	N	1	1	0	3282.4	1	-	1
1kzg	A	B	N	0	0	0	3234.9	1	-	1
1kzo	A	B	N	0	0	0	6856.1	1	-	2
1kzp	A	B	N	0	0	0	6837.9	1	-	2
1kzy	A	C	N	1	1	0	1220.5	1	1	1.5
1l0o	B	C	N	1	0	0	1335	1	-	2
1l0v	A	B	N	0	0	1	5214	1	1	2
1l0v	A	C	N	0	0	1	405.4	0	0	2
1l0v	A	D	N	0	0	1	0	0	0	0
1l0v	B	C	F	0	0	1	2711.6	0	0	3
1l0v	B	D	N	0	0	1	1713.2	0	0	2
1l0v	C	D	N	0	0	1	4685.7	0	1	2
1l1o	B	C	N	1	0	1	1889.9	0	0	2
1l1o	D	E	N	0	0	0	2622.4	1	1	2
1l1o	D	F	N	1	0	1	660	0	0	2.5
1l2o	A	B	N	0	0	0	3466.1	0	-	2
1l2o	A	C	N	0	0	0	4469	1	-	2
1l2o	B	C	N	0	0	0	453.2	0	-	2
1l2w	B	C	N	1	0	0	2697	1	-	2
1l4d	A	B	N	1	1	0	1427.1	1	-	1
1l4z	A	B	N	0	0	0	1277.4	1	-	1
1l5g	A	B	N	0	0	0	5624.3	1	-	2
1l5h	A	B	N	0	0	1	8403.6	1	0	2
1l7v	A	C	N	0	0	0	2138.4	1	0	1.5
1l9b	A	B	N	0	0	0	7686.3	1	1	3
1l9b	A	C	N	0	0	0	2952	0	0	2
1l9b	A	D	N	1	1	0	568.6	0	0	2
1l9b	B	C	N	0	0	0	3581.5	0	0	2
1l9b	B	D	N	1	1	0	836.7	0	0	2
1l9b	C	D	N	1	1	0	0	0	0	0
1l9j	A	B	N	0	0	0	7657.6	1	1	3
1l9j	A	C	N	0	0	0	2974.6	0	0	2
1l9j	A	D	N	0	0	0	576.4	0	0	2
1l9j	B	C	N	0	0	0	3666.6	0	0	2
1l9j	B	D	N	0	0	0	824.5	0	0	2
1l9j	C	D	N	0	0	0	0	0	0	0
1la6	C	D	N	0	0	0	1633.9	1	0	2
1lb1	A	B	N	1	1	0	3267.7	1	-	1
1ld7	A	B	N	0	0	0	6887.3	1	-	1
1ld8	A	B	N	0	0	0	6896.7	1	-	1
1ld9	A	B	N	0	0	0	2565.3	1	-	1
1ldj	A	B	N	1	0	0	4881.9	1	-	1
1ldp	A	B	N	0	0	0	2433.8	1	-	1
1leg	A	B	N	0	0	0	2663.6	1	-	1
1lek	A	B	N	0	0	0	2632	1	-	1
1lfd	A	B	N	1	1	0	1223.8	1	-	1
1lfl	A	B	N	0	0	0	1704.5	1	0	2
1lfq	C	D	N	0	0	0	1738.1	1	0	2.5
1lft	C	D	N	0	0	0	1756.3	1	1	2.5
1lfv	A	B	N	0	0	0	1738.6	1	1	2.5
1lfy	C	D	N	0	0	0	1805.5	1	0	2.5
1lfz	A	B	N	0	0	0	1741.1	1	0	2.5
1lgb	A	C	N	1	1	0	356.1	0	0	1
1li1	E	F	N	0	0	1	4469.3	1	0	3
1lia	A	B	N	0	0	0	3157.7	1	-	1
1ljw	C	D	N	0	0	0	1748.9	1	1	2.5
1lk2	A	B	N	1	1	0	2621.7	1	-	1
1lm8	A	B	N	0	0	0	2227.4	1	-	2
1lm8	A	C	N	1	0	0	425.3	0	-	2
1lm8	B	C	N	1	0	0	2083.2	0	-	2
1lnu	A	B	N	0	0	0	6469.5	1	-	1
1lo5	A	B	N	0	0	0	4867.1	1	-	2
1lo5	A	D	N	1	1	0	1139.8	0	-	1
1lo5	B	D	N	1	1	0	0	0	-	0
1lof	C	D	N	0	0	0	8014.3	1	1	2
1log	C	D	N	1	0	0	8096.5	1	1	2
1lot	A	B	N	0	0	0	3653.4	1	-	1
1lp1	A	B	N	1	0	0	1715.6	1	-	1
1lpa	A	B	N	0	0	1	1591.6	1	-	1
1lpb	A	B	N	1	1	1	1654.8	1	-	1
1lqb	A	B	N	0	0	0	2351.3	1	-	2
1lqb	A	C	N	0	0	0	390.5	0	-	2
1lqb	B	C	N	0	0	0	2112.7	0	-	2
1lqg	A	B	N	0	0	0	2051.4	1	-	1
1lqm	A	B	N	0	0	0	2142.4	1	-	1
1lqs	A	C	N	1	0	0	1666.5	1	0	2
1lrw	C	D	N	1	0	0	3893.9	1	0	1
1lt3	B	F	N	0	0	0	1289	1	0	3
1lt4	B	F	N	0	0	0	1279.8	1	0	3
1lt9	A	B	N	0	0	1	3781	0	-	2
1lt9	A	C	N	0	0	0	1792.7	0	-	2
1lt9	B	C	N	0	0	0	4308.8	1	-	2
1ltj	A	B	N	0	0	1	3755.7	0	-	2
1ltj	A	C	N	0	0	0	1701.8	0	-	2
1ltj	B	C	N	0	0	0	4177.3	1	-	2
1ltx	A	B	N	0	0	0	4555.9	1	-	1
1ltx	A	C	N	1	0	0	1339	0	-	1
1ltx	B	C	N	1	0	0	0	0	-	0
1luc	A	B	N	1	0	0	4189.5	1	-	1
1luj	A	B	N	0	0	0	2899.3	1	-	1
1lvc	A	B	N	0	0	0	5666.6	1	-	1
1lw6	A	B	N	0	0	0	1744	1	-	1
1lwu	A	B	N	1	0	0	4733.1	0	0	2.5
1lwu	A	C	N	1	0	0	2417.1	0	0	3
1lwu	E	F	N	1	0	0	4795.2	1	0	2
1lx5	C	D	N	1	0	0	1480.5	1	0	1
1lzw	A	B	N	0	0	1	1652.3	1	-	1
1m05	A	B	N	0	0	0	2629	1	-	1
1m10	A	B	N	0	0	0	2187.5	1	-	1
1m1e	A	B	N	1	1	0	3061.5	1	-	1
1m1n	A	B	N	1	0	1	9242.4	1	1	2
1m1x	A	B	N	0	0	0	5582.6	1	-	1
1m1y	B	F	N	0	0	1	432.2	0	0	1
1m1y	C	D	N	0	0	1	9231.7	1	1	2
1m1y	C	H	N	0	0	1	185.7	0	0	0
1m27	A	C	N	1	1	0	818.2	0	-	1
1m2o	C	D	N	1	0	0	3285.5	1	1	1
1m2v	A	B	N	1	1	0	1818.5	1	-	1
1m34	A	E	N	0	0	1	1103.5	0	0	3
1m34	B	F	N	0	0	1	1313.4	0	0	3
1m34	C	D	N	0	0	1	9199	1	1	4
1m3d	E	F	N	0	0	1	4461.1	1	0	1.5
1m3x	A	B	N	0	0	0	8940.5	1	-	2
1m3x	A	C	N	0	0	0	3154.6	0	-	2
1m3x	B	C	N	0	0	0	5494.4	0	-	2
1m4u	A	D	N	1	0	0	2260.7	1	0	2.5
[truncated: 10,401 more rows]
