# Supplementary material for: Protein Complexes Are under Evolutionary Selection to Assemble via Ordered Pathways
Source: Cell. 2013 Apr 11;153(2):461–70. doi: 10.1016/j.cell.2013.02.044 (PMC4009401; doi:10.1016/j.cell.2013.02.044)
Supplement: Table S2. Subcomplexes Observed in MS Experiments under Varying Solution Conditions, Related to Figure 2 [file mmc2.xls]

## Sheet: 1bxr
1bxr solution complexes
Subcomplex	Conditions observed	apo- calc. mass1	holo- calc. mass2	Calc mass3	Observed mass4	Mass error5	% diff	MSMS
a3b3	150 mM AA	477936	481863	478821	480852 ± 62 minor	2031	0.42
	25 % DMSO
	15% ACN
a2b2	150 mM AA	318604	321222	319214	319688 ± 75	474	0.15	35+ parent: a2b, b
	60 - 2000 mM AA
	25 % DMSO
	40% DMSO
	5 - 15 % ACN
	15 - 25 % methanol
	15 % 2- propanol
	0.5 % NH3 pH 8.6
	2 % NH3 pH 9.8
	20% DMSO, 0.4 % NH3
ab	60 - 2000 mM AA	158302	160611	159607	159785 ± 59	178	0.11	24+ parent: a, b
	25 % DMSO
	40% DMSO
	5 - 15 % ACN
	15 - 25 % methanol
	15 % 2- propanol
	0.5 % NH3 pH 8.6
	2 % NH3 pH 9.8
	10 % NH3 pH 10.5
	20% DMSO, 0.4 % NH3
Intact
a4b4	150 mM AA	637208	642444	638428	640624 ± 134	2196	0.34	53 + parent: a4b3, b
	60 - 2000 mM AA
	25 % DMSO
	5% ACN
	15% ACN
	15 - 25 % methanol
	15 % 2- propanol
	0.5 % NH3 pH 8.6
Subunits6
a	300 mM AA	117842	119151	n/a	118147 ± 1	305	0.26
b	300 mM AA	41430	n/a	n/a	41460 ± 17	30	0.07
a (apo-)	LC/MS	117842	119151	n/a	117731 ± 8	-111	0.09
b	LC/MS	41430	n/a	n/a	41439 ± 1	9	0.02
1 apo- form from sequence masses
2 holo- form calculated as [Uniprot sequence masses + (2 AMP-PNP, 3 Mn, 1 ornithine per a subunit, 1309 Da)]. No correction for charges / Masslynx reported mass.
3 calculated as apo- form from observed subunit masses from 300 mM AA
4 measured at peak front; ± SD, average mass from individual charge states
5 mass error = observed -calc mass. For subunit masses: mass error = observed - apo calc
6 subunit calculated masses from Uniprot sequences: a, P00968; b, P0A6F1

## Sheet: 1wbj
1wbj solution complexes
Subcomplex	Conditions observed	apo- calc. mass1	Calc mass2	Observed mass3	Error (Da)4	% Difference	MSMS
ab2	30% ACN	114407	114178	114509 ± 20	331	0.29	20+ parent: b2, a
	30% MeOH
	30 % MeOH, 10% DMSO
	pH 10, 40% ACN
	pH 10, 40% DMSO
	pH 10, 50% DMSO
	pH 10, 30% MeOH
	100 mM AA
b2	30% MeOH	85736	85500	85832 ± 22	332	0.39	18+ parent: b
	30 % DMSO, 30% ACN
	30 % MeOH, 10% DMSO
	pH 10, 40% ACN
	pH 10, 30% MeOH
a	30 % MeOH, 10% DMSO	28671	28678	28657 ± 16	-21	0.07
	pH 10, 40% DMSO
Intact
a2b2	100 mM AA	143078	142856	143099 ± 11	243	0.17
Subunits5
a	100mM AA, pH 10.5, 40% ACN	28671	n/a	28678 ± 12	7	0.02
b	100mM AA, pH 10.5, 40% ACN	42868	n/a	42750 ± 28	-118	0.28
1 apo- form from sequence masses
2 calculated as apo- form from observed subunit masses
3 measured at peak front; ± SD, average mass from individual charge states
4 mass error = observed -calc mass. For subunit masses: mass error = observed - apo calc
5 subunit calculated masses from Uniprot sequences: a, P00929; b, P0A2K1

## Sheet: 2f9y 
2f9y solution complexes
Subcomplex (solution)	Conditions observed	apo- calc. mass1	holo- calc. mass2	Calc mass3	Observed mass4	Mass error5	% diff	MSMS
ahis	30% MeOH, 10% DMSO, pH 10	37448	n/a	n/a	37442 ± 2	-6	0.02
	30% MeOH, 10% DMSO, pH 10	31325	31390a	31376	31372 ± 2	-4	0.01
	30% MeOH, pH 6
b1-288	30% MeOH, 10% DMSO, pH 10	31622	31687a	n/a	31723 ± 11	n/a	n/a
	30% MeOH, pH 5
(ahis)(b1-285)	30% MeOH, pH 6	68773	68838a	68818	67573 ± 36	n/a	n/a
(aFLAG)(b1-285)		67605	67670a	67748
Intact
(ahis)2(b1-285)2	250mM AA	137546	137676	137636	136430 ± 34 135222 ± 17	n/a	n/a	wide isolation 24/23+ parents: b1-285, b1-288
(aFLAG)(ahis)(b1-285)2		136378	136508	136566		n/a	n/a
(aFLAG)2(b1-285)2		135210	135340	135496		n/a	n/a
Subunits6
ahis	30% MeOH, 10% DMSO, pH 10	37448	n/a	n/a	37442 ± 2	-6	0.02
aFLAG	LC/MS	36280	n/a	n/a	36372 ± 3	92	0.25
b1-285	250mM AA	31325	31390a	n/a	31376 ± 4	51	0.16
a	LC/MS	35242	n/a	n/a	35110 ± 18	-132	0.37
ahis fragment	LC/MS	unknown	n/a	unknown	37285 ± 10	n/a	n/a
b1-288	250mM AA	31622	31687a	n/a	31731 ± 4	109	0.34
b23-285	250mM AA	28828	28893a	n/a	28825 ± 8	-3	0.01
b23-288	250mM AA	29125	29190a	n/a	29081 ± 10	44	0.15
1 apo- form from sequence masses
2 holo- form calculated as [Uniprot/PDB sequence masses + (1Zn per b subunit, 65 Da)]. No correction for charges / Masslynx reported mass.
3 calculated as apo- form from observed subunit masses
4 measured at peak front; ± SD, average mass from individual charge states
5 mass error = observed -calc mass. For subunit masses: mass error = observed - apo calc
6 subunit calculated masses from Uniprot sequences: aFLAG, P0ABD5 with N-terminal FLAG tag, DYKDDDDK; ahis from PDB entry 2f9y sequence; b, P0A9Q5
a fragments include Zn-binding domain (res 27:49)

## Sheet: 1kra
1kra solution complexes
Subcomplex (solution)	Conditions observed	apo- calc. mass1	holo- calc. mass2	Calc mass3	Observed mass4	Mass error5	% diff	MSMS
a3b2g3	40 % ethanol	237566	237917	237218	237622 ± 44	404	0.17	31+ parent: a3bg3, a3bg2 or a3bg2
	7.5 – 2000 mM AA
	25 – 60 % ethanol
	25 – 50 % acetonitrile
	15 – 30 % DMSO
	25 % methanol
	30 - 50 % 2-propanol
	2 – 30 % NH3 pH 9.7 - 11.4
	0.1 % acetic acid, pH 5.2
a3bg3	40 % ethanol	225871	226222	225523	225619 ± 66	96	0.043	30+ parent: a3g2 or a3bg
	25 – 60 % ethanol
	30 - 50 % 2-propanol
	0.1 % acetic acid, pH 5.2
a3g3	40 % ethanol	214176	214527	213828	213966 ± 42	138	0.065
	50 % 2-propanol
	10 – 20 % NH3 pH 10.4 - 10.7
a2bg3	20 % NH3 pH 10.7	165566	165800	165334	165361 ± 47	27	0.016	26+ parent: a2bg2, a2g3, a2bg, a2g2, abg3
	10 % NH3 pH 10.4
	30 % NH3 pH 11.4
	25 – 50 % acetonitrile
	40 – 60 % ethanol
a2	30 % NH3 pH 11.4	120610	120844	120378	120370 ± 49	-8	0.007
	30 % acetonitrile, 23 % NH3, 70 mM AA
g3	30 % NH3 pH 11.4	33261	n/a	33261	33374 ± 18	113	0.34
Intact
a3b3g3	60 mM AA	249261	249612	248913	249310 ± 41	397	0.159	28+ parent: a3b2g3, a3bg3, a3b2g2
	7.5 – 2000 mM AA
	25 – 60 % ethanol
	25 – 50 % acetonitrile
	15 – 30 % DMSO
	25 % methanol
	30 % 2-propanol
	2 – 30 % NH3 pH 9.7 - 11.4
	0.1 % acetic acid
Subunits6
a	30 % NH3 pH 11.4	60305	60422		60189 ± 19	-116	0.19
	30 % acetonitrile, 23 % NH3, 70 mM AA
	50 % 2-propanol
b	30 % NH3 pH 11.4	11695	n/a		11695 ± 0.8	0	0
g	30 % NH3 pH 11.4	11087	n/a		11087 ± 1.1	0	0
1 apo- form from sequence masses
2 holo- form calculated as [Uniprot sequence masses + (2Ni per b subunit, 117 Da)]. No correction for charges / Masslynx reported mass.
3 calculated as apo- form from observed subunit masses
4 measured at peak front; ± SD, average mass from individual charge states
5 mass error = observed -calc mass. For subunit masses: mass error = observed - apo calc
6 subunit calculated masses from Uniprot sequences: a (apo-), P18314; b, P18315; g, P18316

## Sheet: 3qga
3qga solution complexes
Subcomplex	Conditions observed	apo- calc. mass1	holo- calc. mass2	Calc mass3	Observed mass4	Mass error5	% diff	MSMS
a9b9	60 % acetonitrile	782541	783549	782577	784337 ± 139	1760	0.224898	68+ parent, products: a8b9, a7b9, a6b9, a8b8, a
	750 mM AA
	60 mM AA
	19 mM AA
	30% NH3, 30 % acetonitrile
	30% NH3, pH 10.7
a6b6	60 % acetonitrile	521694	522366	521718	522927 ± 72	1209	0.231734
	30% NH3, pH 10.7
	30% NH3, pH 10.7
a3b3	30% NH3, 30 % acetonitrile	260847	261183	260859	261293 ± 66	434	0.166373	32+ parent, products: a2b3, a
	1.5 M AA
	750 mM AA
	150 mM AA, 1 mM DTT, pH 7.4
	60 mM AA
	19 mM AA
	50 % acetonitrile
	60 % acetonitrile
	30% NH3, pH 10.7
	2 % acetic acid, pH 3.9
a2b3	30% NH3, 30 % acetonitrile	198967	199191	198975	199155 ± 28 minor	180	0.0904636
	30% NH3, pH 10.7
a2b2	30% NH3, 30 % acetonitrile	173898	174122	173906	174097 ± 37 minor	191	0.109829
	1 % acetic acid, pH 4.2
a3b	10 % acetic acid, pH 3.2	210709	211045	210721	210875 ± 56 minor	154	0.0730824
a2b	10 % acetic acid, pH 3.2	148829	149053	148837	149029 ± 15 minor	192	0.129
ab	30% NH3, 30 % acetonitrile	86949	87061	86953	86971 ± 10 minor	18	0.0207008
b2	10 % acetic acid, pH 3.2	50138	n/a	50138	50290 ± 28	152	0.3
a2	10 % acetic acid, pH 3.2	123760	123984	123768	123780 ± 17	12	0.00969556	31+ parent, products: fragments, low level of a
	2 % acetic acid, pH 3.9
	60 % acetonitrile
	10 % acetic acid, 40% acetonitrile
	10 % acetic acid, 50% acetonitrile
	10 % acetic acid, 50% 2-propanol
a3	10 % acetic acid, pH 3.2	185640	185976	185652	185710 ± 29	58	0.0312412	31+ parent, products: fragments, low level of a and a2
	2 % acetic acid, pH 3.9
Intact
a12b12	150 mM AA, 1 mM DTT, pH 7.4	1043388	1044732	1043436	1044477 ± 46	1041	0.0997665	81+ parent, products: a11b12, a10b12, a9b12
	1.5 M AA
	750 mM AA
	60 mM AA
	19 mM AA
	50 % acetonitrile
	60 % acetonitrile
	50 % 2-propanol
	30% NH3, pH 10.7
	2 % acetic acid, pH 3.9
Subunits6
b	75 mM AA, 50 % acetonitrile, 2 % formic acid			25069	25069 ± 0.2	0	0
a	75 mM AA, 50 % acetonitrile, 2 % formic acid			61880	61884 ± 4.6	4	0.006
1 apo- form. Material supplied believed to be 50 % apo-, 50 % holo- (2Fe per a subunit)
2 holo- form calculated as [sequence masses + (2Fe per a subunit, 112 Da)]. No correction for charges / Masslynx reported mass.
3 calculated as apo- form from observed subunit masses
4 measured at peak front; ± SD, average mass from individual charge states
5 mass error = observed -calc mass. For subunit masses: mass error = observed - apo calc
6 subunit calculated masses from sequences supplied by collaborators

## Sheet: Preparation
Complex preparation for nESI-MS
			Working solutions
Complex	Purification buffer	Exchange buffer (device)	Complex concentration (uM)	Ammonium acetate concentration (mM)
1bxr	100 mM phosphate buffer pH 7.6	150 mM ammonium acetate pH 7.4	1	150
	10 mM ornithine	120 uM AMP-PNP.4Li
		180 uM Mn acetate
		60 uM L-ornithine.HCl
		MicroBiospin-6, 2x
1wbj	50 mM Bicine pH7.8	200 mM ammonium acetate, pH 7.7	4	100
	10 mM EDTA	Vivapsin-0.5, 10 kDa MWCO
	1 mM DTE
	0.02 mM pyridoxalphosphate
2f9y	10mM HEPES, PH 7.0	500 mM ammonium acetate	~8	250
	500mM KCl	Vivapsin-0.5, 10 kDa MWCO
1kra	20 mM Tris-HCl pH 7.4	150 mM ammonium acetate pH 7.8	0.5	60
	1 mM EDTA	1 mM DTT
	1 mM b-mercaptoethanol	MicroBiospin-6, 2x
3qga	50 mM HEPES pH 7.8	150 mM ammonium acetate pH 7.4	0.5	60
	1 mM TCEP	1 mM DTT
		MicroBiospin-6, 2x
