# Supplementary material for: Protein Complexes Are under Evolutionary Selection to Assemble via Ordered Pathways
Source: Cell. 2013 Apr 11;153(2):461–70. doi: 10.1016/j.cell.2013.02.044 (PMC4009401; doi:10.1016/j.cell.2013.02.044)
Supplement: Table S3. Fraction of Shared Interactions for Fusion and Random Pairs for 416 Core Species in STRING v9.0, Related to Figure 4 [file mmc3.xls]

## Sheet: Sheet1
STRING species ID	Species name	Fusion pairs - fraction of shared interactions	Random pairs - fraction of shared interactions	P (fusion >= random)	P (fusion <= random)	Number of fusion pairs
882	Desulfovibrio vulgaris Hildenborough	0.203113	0.181575	0.2481	0.7519	16		fusion > random in 354/414 species
1148	Synechocystis sp. 6803	0.256196	0.224589	0.2074	0.7926	27		130/131 species where P < 0.05
3218	Physcomitrella patens	0.166667	0.166667	0.7469	0.7497	3		58/58 species where P < 0.01
3702	Arabidopsis thaliana	0.213889	0.178535	0.2833	0.7218	6
4896	Schizosaccharomyces pombe	0.147715	0.082283	0.0087	0.9913	18
4924	Pichia stipitis	0.375896	0.248285	0	1	22
4932	Saccharomyces cerevisiae	0.146829	0.071418	0.0082	0.9918	16
4952	Yarrowia lipolytica	0.294268	0.208653	0.0074	0.9926	26
4959	Debaryomyces hansenii	0.337563	0.236649	0.002	0.998	25
5085	Aspergillus fumigatus	0.259778	0.231415	0.1501	0.8499	20
5141	Neurospora crassa	0.266	0.205202	0.0463	0.9537	20
5270	Ustilago maydis	0.299459	0.226545	0.0545	0.9455	15
5476	Candida albicans	0.357111	0.232673	0.0002	0.9998	26
5671	Leishmania infantum	0.184028	0.20154	0.5602	0.4412	8
5691	Trypanosoma brucei	0.24375	0.18469	0.2156	0.7864	8
5807	Cryptosporidium parvum	0.152174	0.10165	0.2155	0.7955	2
5833	Plasmodium falciparum	0.267316	0.214377	0.2132	0.7868	4
5911	Tetrahymena thermophila	0.222222	0.257263	0.7398	0.3035	7
6085	Hydra magnipapillata	0.28257	0.268043	0.359	0.641	19
6182	Schistosoma japonicum	0.357679	0.282743	0.1737	0.8263	7
6239	Caenorhabditis elegans	0.286762	0.195193	0.0229	0.9771	15
6945	Ixodes scapularis	0.152769	0.141749	0.3706	0.6295	17
7070	Tribolium castaneum	0.351801	0.293557	0.0932	0.9068	17
7227	Drosophila melanogaster	0.209218	0.17093	0.1375	0.8625	17
7425	Nasonia vitripennis	0.417188	0.368243	0.1959	0.8041	17
7460	Apis mellifera	0.27433	0.262983	0.4046	0.5954	16
7668	Strongylocentrotus purpuratus	0.21627	0.240911	0.5591	0.4412	7
7719	Ciona intestinalis	0.393939	0.399859	0.5708	0.4375	11
8364	Xenopus (Silurana) tropicalis	0.286477	0.201579	0.0308	0.9692	15
9031	Gallus gallus	0.177778	0.153012	0.3256	0.6751	9
9258	Ornithorhynchus anatinus	0.2158	0.161188	0.1148	0.8852	10
9606	Homo sapiens	0.231694	0.164014	0.0434	0.9566	16
9615	Canis lupus familiaris	0.348568	0.22994	0.0103	0.9897	13
10090	Mus musculus	0.21759	0.161871	0.1025	0.8975	17
13616	Monodelphis domestica	0.339424	0.233299	0.0204	0.9796	15
28985	Kluyveromyces lactis	0.192155	0.094429	0.0011	0.9989	19
35128	Thalassiosira pseudonana	0.257765	0.26523	0.5583	0.4417	13
36630	Neosartorya fischeri	0.252147	0.226004	0.1912	0.8088	22
36870	Wigglesworthia glossinidia	0.345867	0.269503	0.0264	0.9736	26
39947	Oryza sativa Japonica	0.175	0.114052	0.0563	0.9484	8
43989	Cyanothece sp. 51142	0.216537	0.16199	0.0656	0.9344	27
44689	Dictyostelium discoideum	0.270125	0.202646	0.0368	0.9632	17
56780	Syntrophus aciditrophicus	0.156771	0.135746	0.28	0.72	16
59374	Fibrobacter succinogenes	0.144765	0.109679	0.1365	0.8635	16
62977	Acinetobacter sp. ADP1	0.309116	0.243017	0.0335	0.9665	31
64091	Halobacterium sp. NRC1	0.349281	0.396649	0.8149	0.1851	15
69014	Thermococcus kodakarensis	0.474405	0.469857	0.4824	0.5176	10
69293	Gasterosteus aculeatus	0.299483	0.206027	0.0167	0.9833	17
70448	Ostreococcus tauri	0.298339	0.239898	0.1177	0.8824	17
70601	Pyrococcus horikoshii	0.210909	0.241148	0.7409	0.2594	5
71421	Haemophilus influenzae KW20	0.269704	0.205957	0.0105	0.9895	39
74547	Prochlorococcus marinus MIT9313	0.204886	0.189117	0.3422	0.6578	22
76114	Aromatoleum aromaticum	0.312894	0.234203	0.0071	0.9929	40
78245	Xanthobacter autotrophicus	0.192842	0.161626	0.2078	0.7922	22
83332	Mycobacterium tuberculosis H37Rv	0.194643	0.175889	0.3167	0.6833	24
84588	Synechococcus sp. WH8102	0.251324	0.265084	0.6335	0.3665	23
85643	Thauera sp. MZ1T	0.298729	0.231704	0.0156	0.9844	44
85962	Helicobacter pylori 26695	0.164129	0.142149	0.2672	0.7328	18
96561	Desulfococcus oleovorans	0.176369	0.127758	0.0981	0.9019	17
100226	Streptomyces coelicolor	0.171897	0.161314	0.3735	0.6265	21
101510	Rhodococcus jostii	0.239315	0.194786	0.1852	0.8148	14
103690	Nostoc sp. PCC7120	0.248131	0.210145	0.1487	0.8513	27
106370	Frankia sp. CcI3	0.216269	0.175472	0.1026	0.8974	26
107806	Buchnera aphidicola ApAPS	0.211422	0.192087	0.2668	0.7332	28
115713	Chlamydophila pneumoniae CWL029	0.294849	0.243071	0.2846	0.7154	8
121224	Pediculus humanus	0.297191	0.241858	0.0952	0.9048	19
122586	Neisseria meningitidis MC58	0.325498	0.254363	0.0142	0.9858	33
123214	Persephonella marina	0.253205	0.222659	0.1788	0.8212	20
138119	Desulfitobacterium hafniense Y51	0.375949	0.306401	0.0411	0.9589	25
148305	Magnaporthe grisea	0.24668	0.187004	0.0655	0.9345	19
156889	Magnetococcus sp. MC1	0.340978	0.273038	0.0202	0.9798	25
158878	Staphylococcus aureus Mu50	0.181914	0.14856	0.2137	0.7863	20
159087	Dechloromonas aromatica	0.326399	0.245141	0.0037	0.9963	44
160492	Xylella fastidiosa 9a5c	0.285877	0.219796	0.0125	0.9875	43
163164	Wolbachia sp. Dm	0.349469	0.221199	0.0004	0.9996	23
164546	Cupriavidus taiwanensis	0.280211	0.213336	0.0089	0.9911	40
167879	Colwellia psychrerythraea	0.217866	0.187282	0.1315	0.8685	34
170187	Streptococcus pneumoniae TIGR4	0.158967	0.145582	0.3643	0.6357	15
176299	Agrobacterium tumefaciens	0.280548	0.246065	0.157	0.843	31
177416	Francisella tularensis SCHUS4	0.305906	0.245582	0.0573	0.9427	28
177437	Desulfobacterium autotrophicum	0.195933	0.180826	0.336	0.664	19
177439	Desulfotalea psychrophila	0.258865	0.209326	0.0593	0.9407	27
178306	Pyrobaculum aerophilum	0.361797	0.363288	0.5007	0.4993	10
187272	Alkalilimnicola ehrlichii	0.359414	0.267607	0.01	0.99	35
187420	Methanothermobacter thermautotr.	0.361667	0.355727	0.4676	0.533	10
189518	Leptospira interrogans 56601	0.248544	0.185744	0.0149	0.9851	26
190192	Methanopyrus kandleri	0.253968	0.293228	0.8483	0.153	9
190304	Fusobacterium nucleatum	0.101219	0.111708	0.5596	0.4404	13
190485	Xanthomonas campestris 33913	0.281304	0.225898	0.025	0.975	43
190650	Caulobacter crescentus CB15	0.319707	0.229148	0.0107	0.9893	30
192222	Campylobacter jejuni 11168	0.181418	0.146907	0.1105	0.8895	23
192952	Methanosarcina mazei	0.238034	0.252471	0.6228	0.3772	13
194439	Chlorobium tepidum	0.237713	0.206471	0.162	0.838	24
196162	Nocardioides sp. JS614	0.222573	0.190862	0.1942	0.8058	24
196164	Corynebacterium efficiens	0.11369	0.092959	0.282	0.718	12
197221	Thermosynechococcus elongatus	0.259204	0.232881	0.2626	0.7374	21
198214	Shigella flexneri 301	0.29517	0.213907	0.0023	0.9977	46
203120	Leuconostoc mesenteroides	0.106279	0.104337	0.4521	0.5479	16
203122	Saccharophagus degradans	0.246606	0.181376	0.0088	0.9912	36
203123	Oenococcus oeni	0.124972	0.125113	0.4685	0.5315	17
203124	Trichodesmium erythraeum IMS101	0.231295	0.238009	0.5696	0.4304	25
203267	Tropheryma whipplei Twist	0.181624	0.125395	0.1549	0.8451	9
203907	Blochmannia floridanus	0.265128	0.221565	0.0995	0.9005	32
204669	Koribacter versatilis	0.205839	0.176517	0.1913	0.8087	28
204773	Herminiimonas arsenicoxydans	0.31614	0.225435	0.0019	0.9981	37
206672	Bifidobacterium longum NCC2705	0.070748	0.085371	0.6114	0.3886	15
208964	Pseudomonas aeruginosa PAO1	0.250024	0.197879	0.0322	0.9678	44
211586	Shewanella oneidensis MR1	0.263694	0.185962	0.0008	0.9992	46
214092	Yersinia pestis CO92	0.282715	0.219137	0.0141	0.9859	47
218491	Pectobacterium atrosepticum	0.295977	0.214681	0.0031	0.9969	48
220341	Salmonella enterica CT18	0.259952	0.19596	0.0103	0.9897	47
220668	Lactobacillus plantarum WCFS1	0.203811	0.187981	0.2634	0.7366	26
221109	Oceanobacillus iheyensis	0.097967	0.092685	0.4042	0.5958	32
221988	Mannheimia succiniciproducens	0.275981	0.205709	0.0065	0.9935	40
222891	Neorickettsia sennetsu	0.404571	0.275757	0.0036	0.9964	20
224308	Bacillus subtilis	0.143787	0.129439	0.2814	0.7186	32
224324	Aquifex aeolicus	0.217333	0.161626	0.0803	0.9197	20
224325	Archaeoglobus fulgidus	0.213131	0.22596	0.6346	0.3654	11
224326	Borrelia burgdorferi B31	0.034483	0.061589	0.8112	0.189	11
224911	Bradyrhizobium japonicum	0.239583	0.207545	0.2655	0.7345	16
224914	Brucella melitensis 16M	0.28007	0.199722	0.0125	0.9875	33
226185	Enterococcus faecalis	0.155092	0.150399	0.4362	0.5638	17
226186	Bacteroides thetaiotaomicron	0.187748	0.142805	0.1421	0.8579	16
227377	Coxiella burnetii 493	0.34135	0.257355	0.0059	0.9941	33
228405	Hyphomonas neptunium	0.322631	0.241182	0.0249	0.9751	25
228410	Nitrosomonas europaea	0.285886	0.219899	0.0088	0.9912	40
228908	Nanoarchaeum equitans	0.480851	0.45673	0.3554	0.6448	5
232721	Acidovorax sp. JS42	0.34899	0.274796	0.0154	0.9846	37
234267	Solibacter usitatus	0.173141	0.13009	0.1016	0.8984	23
234826	Anaplasma marginale Maries	0.379561	0.242081	0.0013	0.9987	21
235909	Geobacillus kaustophilus	0.264487	0.256073	0.3756	0.6244	33
240015	Acidobacterium capsulatum	0.178171	0.171136	0.4007	0.5993	28
240292	Anabaena variabilis	0.228159	0.201649	0.2645	0.7355	22
242619	Porphyromonas gingivalis W83	0.075617	0.047328	0.1567	0.8435	12
243090	Rhodopirellula baltica	0.203333	0.19395	0.4175	0.5826	10
243164	Dehalococcoides ethenogenes	0.292427	0.295911	0.5201	0.4799	17
243230	Deinococcus radiodurans	0.180605	0.150775	0.1786	0.8214	24
243231	Geobacter sulfurreducens	0.256786	0.193518	0.0544	0.9456	25
243232	Methanocaldococcus jannaschii	0.429545	0.475477	0.9115	0.0893	8
243233	Methylococcus capsulatus	0.351283	0.309153	0.0921	0.9079	33
243265	Photorhabdus luminescens	0.274678	0.223164	0.0456	0.9544	46
243273	Mycoplasma genitalium	0.09881	0.105003	0.469	0.531	6
243274	Thermotoga maritima	0.210317	0.19062	0.2906	0.7096	15
243276	Treponema pallidum Nichols	0.109558	0.083385	0.2555	0.7445	9
243277	Vibrio cholerae N16961	0.248301	0.175543	0.0048	0.9952	36
243365	Chromobacterium violaceum	0.369376	0.286886	0.0058	0.9942	46
246194	Carboxydothermus hydrogenoformans	0.24322	0.230339	0.356	0.644	24
246195	Dichelobacter nodosus	0.318902	0.276162	0.1351	0.8649	25
246197	Myxococcus xanthus	0.201895	0.186268	0.3355	0.6645	25
246200	Ruegeria pomeroyi	0.27881	0.221556	0.0331	0.9669	30
247156	Nocardia farcinica	0.178293	0.1752	0.4591	0.5409	21
251221	Gloeobacter violaceus	0.282241	0.236452	0.0941	0.9059	29
254945	Ehrlichia ruminantium UPSA	0.411197	0.258991	0.0002	0.9998	21
257310	Bordetella bronchiseptica	0.352407	0.264983	0.0075	0.9925	35
258594	Rhodopseudomonas palustris CGA9	0.152597	0.127685	0.2257	0.7743	22
259536	Psychrobacter arcticus	0.260452	0.20964	0.035	0.965	37
259564	Methanococcoides burtonii	0.311849	0.302613	0.4189	0.5811	14
262543	Exiguobacterium sibiricum	0.160641	0.13545	0.1901	0.8099	27
262724	Thermus thermophilus HB27	0.206572	0.159728	0.0829	0.9171	23
262768	Phytoplasma sp. OYM	0.352273	0.241737	0.2441	0.7568	2
263820	Picrophilus torridus	0.196739	0.24195	0.8094	0.1906	11
264201	Protochlamydia amoebophila	0.349411	0.319285	0.2797	0.7203	19
264203	Zymomonas mobilis ZM4	0.19778	0.13853	0.0304	0.9696	22
264462	Bdellovibrio bacteriovorus	0.200748	0.15536	0.1273	0.8727	17
264732	Moorella thermoacetica	0.302743	0.236486	0.0543	0.9457	23
265072	Methylobacillus flagellatus	0.377433	0.29834	0.0072	0.9928	46
265311	Mesoplasma florum	0.116667	0.135337	0.5541	0.4465	5
266117	Rubrobacter xylanophilus	0.210015	0.157913	0.0687	0.9313	24
266834	Sinorhizobium meliloti	0.22506	0.212993	0.3562	0.6438	23
266835	Mesorhizobium loti	0.281941	0.243213	0.1238	0.8762	30
266940	Kineococcus radiotolerans	0.085287	0.052342	0.1311	0.8689	15
267377	Methanococcus maripaludis S2	0.178322	0.190631	0.6517	0.3487	11
267608	Ralstonia solanacearum	0.338536	0.255904	0.0049	0.9951	36
267747	Propionibacterium acnes	0.283841	0.225607	0.0771	0.9229	20
269796	Rhodospirillum rubrum	0.36396	0.263255	0.0051	0.9949	25
269798	Cytophaga hutchinsonii	0.194498	0.181523	0.3245	0.6755	29
269800	Thermobifida fusca	0.234999	0.218887	0.3396	0.6604	24
272557	Aeropyrum pernix	0.216105	0.201372	0.354	0.646	13
272560	Burkholderia pseudomallei K96243	0.307194	0.26885	0.0999	0.9001	38
272561	Chlamydia trachomatis UW-3	0.305266	0.245042	0.2614	0.7386	8
272562	Clostridium acetobutylicum	0.091153	0.105111	0.6359	0.3641	17
272568	Gluconacetobacter diazotrophicus	0.189045	0.150231	0.0816	0.9184	28
272569	Haloarcula marismortui	0.118974	0.16392	0.8836	0.1164	13
272620	Klebsiella pneumoniae 78578	0.322347	0.240569	0.0035	0.9965	44
272623	Lactococcus lactis Il1403	0.115173	0.107781	0.4011	0.5989	19
272626	Listeria innocua	0.220107	0.201038	0.2513	0.7487	27
272843	Pasteurella multocida	0.269866	0.196542	0.003	0.997	45
272943	Rhodobacter sphaeroides 241	0.16582	0.121265	0.0674	0.9326	25
272947	Rickettsia prowazekii	0.401784	0.278475	0.0047	0.9953	19
273057	Sulfolobus solfataricus	0.265687	0.29974	0.7443	0.2557	10
273068	Thermoanaerobacter tengcongensis	0.178606	0.144049	0.1654	0.8346	24
273075	Thermoplasma acidophilum	0.242942	0.288788	0.7897	0.2103	10
273119	Ureaplasma parvum 700970	0.236111	0.23554	0.4411	0.5594	3
273121	Wolinella succinogenes	0.225582	0.160829	0.054	0.946	16
278197	Pediococcus pentosaceus	0.157116	0.175288	0.652	0.348	17
279238	Novosphingobium aromaticivorans	0.261727	0.189889	0.0272	0.9728	29
281090	Leifsonia xyli	0.160436	0.091182	0.0457	0.9543	14
283166	Bartonella henselae	0.361653	0.251656	0.0108	0.9892	22
283942	Idiomarina loihiensis	0.226786	0.167524	0.0188	0.9812	34
288705	Renibacterium salmoninarum	0.085256	0.061435	0.2002	0.7998	18
289376	Thermodesulfovibrio yellowstonii	0.128693	0.118613	0.3703	0.6297	15
290318	Chlorobium phaeovibrioides	0.218218	0.187481	0.1862	0.8138	22
290338	Citrobacter koseri	0.270149	0.199925	0.0054	0.9946	47
290339	Cronobacter sakazakii	0.301848	0.222912	0.0031	0.9969	48
290340	Arthrobacter aurescens	0.066154	0.051171	0.3155	0.6845	13
290397	Anaeromyxobacter dehalogenans 2CPC	0.159309	0.155963	0.4428	0.5572	29
290398	Chromohalobacter salexigens	0.302616	0.23356	0.0217	0.9783	36
290400	Jannaschia sp. CCS1	0.298868	0.205637	0.0032	0.9968	31
290633	Gluconobacter oxydans	0.108254	0.086547	0.2703	0.7297	17
292415	Thiobacillus denitrificans	0.367203	0.263622	0.0003	0.9997	44
292459	Symbiobacterium thermophilum	0.139806	0.118362	0.1779	0.8221	30
293826	Alkaliphilus metalliredigens	0.208884	0.141282	0.0246	0.9754	19
296591	Polaromonas sp. JS666	0.263254	0.221325	0.0941	0.9059	38
297246	Legionella pneumophila Paris	0.298107	0.253437	0.0629	0.9371	39
298386	Photobacterium profundum	0.143792	0.118845	0.1562	0.8438	33
304371	Methanocella paludicola	0.213462	0.268084	0.8729	0.1271	10
309798	Coprothermobacter proteolyticus	0.35	0.311066	0.2389	0.7619	9
309799	Dictyoglomus thermophilum	0.11707	0.109483	0.4133	0.5867	12
309801	Thermomicrobium roseum	0.228144	0.171648	0.0277	0.9723	35
309807	Salinibacter ruber	0.291442	0.235805	0.0533	0.9467	28
312153	Polynucleobacter necessarius QLW	0.358366	0.258647	0.0012	0.9988	39
313596	Robiginitalea biformata	0.159028	0.107867	0.1038	0.8962	16
314225	Erythrobacter litoralis	0.269304	0.183136	0.002	0.998	34
314275	Alteromonas macleodii	0.158439	0.152792	0.4092	0.5908	28
316274	Herpetosiphon aurantiacus	0.2174	0.226349	0.575	0.425	27
316275	Aliivibrio salmonicida	0.230577	0.1735	0.021	0.979	41
317025	Thiomicrospira crunogena	0.354975	0.274532	0.0054	0.9946	34
317655	Sphingopyxis alaskensis	0.223734	0.185116	0.1068	0.8932	33
318586	Paracoccus denitrificans	0.202894	0.15944	0.0715	0.9285	34
322710	Azotobacter vinelandii	0.265727	0.214153	0.0308	0.9692	41
323098	Nitrobacter winogradskyi	0.273412	0.198747	0.0237	0.9763	26
323259	Methanospirillum hungatei	0.218487	0.249744	0.7896	0.2104	14
323261	Nitrosococcus oceani	0.293613	0.218038	0.0055	0.9945	36
323848	Nitrosospira multiformis	0.296564	0.226226	0.0072	0.9928	30
324057	Paenibacillus sp. JDR2	0.207941	0.19531	0.3417	0.6583	30
324602	Chloroflexus aurantiacus	0.225885	0.170623	0.0809	0.9191	22
324925	Pelodictyon phaeoclathratiforme	0.231798	0.210564	0.2481	0.7519	22
326442	Pseudoalteromonas haloplanktis	0.241802	0.184378	0.0195	0.9805	38
329726	Acaryochloris marina	0.276893	0.251952	0.2942	0.7058	21
334413	Finegoldia magna	0.128113	0.119185	0.453	0.5472	8
335541	Syntrophomonas wolfei	0.185952	0.192995	0.5457	0.4543	15
335543	Syntrophobacter fumaroxidans	0.198435	0.149606	0.1017	0.8983	19
335992	Pelagibacter ubique	0.333208	0.242426	0.0131	0.9869	23
338963	Pelobacter carbinolicus	0.292441	0.2123	0.0656	0.9344	17
338969	Rhodoferax ferrireducens	0.315059	0.260459	0.0373	0.9627	39
339860	Methanosphaera stadtmanae	0.332465	0.389706	0.7719	0.2281	7
342108	Magnetospirillum magneticum	0.262364	0.177132	0.0107	0.9893	26
343509	Sodalis glossinidius	0.260522	0.20002	0.0148	0.9852	45
347834	Rhizobium etli CFN42	0.165917	0.124601	0.136	0.864	21
348780	Natronomonas pharaonis	0.278462	0.308022	0.8533	0.1467	21
349124	Halorhodospira halophila	0.345178	0.28056	0.0157	0.9843	41
349161	Desulfotomaculum reducens	0.273063	0.23958	0.1716	0.8284	25
349163	Acidiphilium cryptum	0.224256	0.163202	0.0643	0.9357	25
349307	Methanosaeta thermophila	0.314724	0.32272	0.5594	0.4406	11
349521	Hahella chejuensis	0.264012	0.220034	0.0477	0.9523	36
349741	Akkermansia muciniphila	0.223722	0.194944	0.2224	0.7776	20
351160	Uncultured archaeon RC1	0.134156	0.167501	0.8	0.2	13
351348	Marinobacter aquaeolei	0.263777	0.18538	0.0052	0.9948	34
351607	Acidothermus cellulolyticus	0.19349	0.159353	0.104	0.896	28
351627	Caldicellulosiruptor saccharolyticus	0.183159	0.120489	0.0693	0.9307	13
357244	Orientia tsutsugamushi Boryong	0.412466	0.294785	0.0125	0.9875	15
357804	Psychromonas ingrahamii	0.270565	0.23015	0.101	0.899	38
358681	Brevibacillus brevis 100599	0.244634	0.208096	0.1156	0.8844	27
362976	Haloquadratum walsbyi	0.309038	0.326864	0.6194	0.3806	16
363253	Lawsonia intracellularis	0.185251	0.140133	0.0932	0.9068	14
367737	Arcobacter butzleri	0.224552	0.17824	0.1192	0.8808	21
368407	Methanoculleus marisnigri	0.047727	0.166489	0.987	0.0132	8
368408	Thermofilum pendens	0.27437	0.231631	0.174	0.826	7
369723	Salinispora tropica	0.232823	0.240366	0.5597	0.4403	21
370438	Pelotomaculum thermopropionicum	0.279543	0.25255	0.178	0.822	24
373903	Halothermothrix orenii	0.313794	0.287879	0.3016	0.6984	11
374463	Baumannia cicadellinicola	0.295611	0.249921	0.0909	0.9091	34
374847	Korarchaeum cryptofilum	0.491984	0.462562	0.3396	0.6604	6
375286	Janthinobacterium sp. Marseille	0.286675	0.222006	0.0163	0.9837	42
375451	Roseobacter denitrificans	0.249576	0.173529	0.0126	0.9874	32
376686	Flavobacterium johnsoniae	0.268094	0.204786	0.0866	0.9134	18
377629	Teredinibacter turnerae	0.248301	0.171622	0.0045	0.9955	32
378753	Kocuria rhizophila DC2201	0.085211	0.058501	0.1898	0.8102	15
379066	Gemmatimonas aurantiaca	0.179826	0.164934	0.3119	0.6881	25
380394	Acidithiobacillus ferrooxidans 53993	0.358999	0.321975	0.1161	0.8839	46
380703	Aeromonas hydrophila	0.222398	0.175693	0.039	0.961	43
380749	Hydrogenobaculum sp. Y04AAS1	0.183852	0.147314	0.2077	0.7923	15
381764	Fervidobacterium nodosum	0.187719	0.167305	0.2669	0.7331	13
383372	Roseiflexus castenholzii	0.227089	0.207886	0.3008	0.6992	28
387092	Nitratiruptor sp. SB155	0.166959	0.143188	0.216	0.784	22
387093	Sulfurovum sp. NBC371	0.234275	0.191643	0.1612	0.8388	20
387662	Carsonella ruddii	0.233333	0.204074	0.4253	0.7047	3
391009	Thermosipho melanesiensis	0.219403	0.196876	0.2618	0.7382	12
391165	Granulibacter bethesdensis	0.286929	0.248847	0.1387	0.8613	27
391735	Verminephrobacter eiseniae	0.275029	0.216069	0.0305	0.9695	36
392499	Sphingomonas wittichii	0.290602	0.210644	0.0121	0.9879	24
393595	Alcanivorax borkumensis	0.289016	0.234668	0.0464	0.9536	34
394221	Maricaulis maris	0.279209	0.189822	0.0027	0.9973	33
395495	Leptothrix cholodnii	0.355066	0.282298	0.019	0.981	36
395963	Beijerinckia indica	0.231853	0.176245	0.0682	0.9318	25
395965	Methylocella silvestris	0.230648	0.221153	0.3702	0.6298	34
396588	Thioalkalivibrio sp. HLEbGR7	0.355205	0.279742	0.0048	0.9952	42
397948	Caldivirga maquilingensis	0.245198	0.276384	0.6384	0.3617	7
398578	Delftia acidovorans	0.38001	0.273909	0.0026	0.9974	34
398580	Dinoroseobacter shibae	0.238949	0.198597	0.1215	0.8785	31
399549	Metallosphaera sedula	0.254549	0.272347	0.6082	0.3918	11
399550	Staphylothermus marinus	0.446801	0.379632	0.1361	0.8639	6
399741	Serratia proteamaculans	0.302544	0.214397	0.0009	0.9991	46
400668	Marinomonas sp. MWYL1	0.259767	0.234277	0.2018	0.7982	30
402881	Parvibaculum lavamentivorans	0.283724	0.197512	0.0091	0.9909	28
403833	Petrotoga mobilis	0.167437	0.149244	0.2569	0.7431	16
405948	Saccharopolyspora erythraea	0.280744	0.236048	0.1092	0.8908	22
410358	Methanocorpusculum labreanum	0.218845	0.25594	0.7961	0.2039	9
411154	Gramella forsetii	0.19633	0.13042	0.093	0.907	14
415426	Hyperthermus butylicus	0.411947	0.350628	0.2127	0.7873	9
416269	Actinobacillus pleuropneumoniae L20	0.286734	0.220647	0.0198	0.9802	37
416348	Halorubrum lacusprofundi	0.148399	0.178718	0.8156	0.1844	18
419610	Methylobacterium extorquens PA1	0.339115	0.299851	0.1399	0.8601	26
420247	Methanobrevibacter smithii	0.268833	0.287691	0.6891	0.3109	9
420662	Methylibium petroleiphilum	0.288459	0.232247	0.0317	0.9683	44
429009	Ammonifex degensii	0.192014	0.177317	0.3393	0.6607	18
435591	Parabacteroides distasonis	0.059734	0.072212	0.6414	0.3587	17
436114	Sulfurihydrogenibium sp. YO3AOP1	0.235536	0.175272	0.0574	0.9426	22
436308	Nitrosopumilus maritimus	0.262505	0.268841	0.5622	0.4378	11
438753	Azorhizobium caulinodans	0.196066	0.170724	0.2272	0.7728	28
439235	Desulfatibacillum alkenivorans	0.244248	0.194495	0.1625	0.8375	14
439375	Ochrobactrum anthropi	0.293649	0.22461	0.0245	0.9755	36
441768	Acholeplasma laidlawii	0.164352	0.189246	0.6373	0.3627	10
443906	Clavibacter michiganensis 382	0.131099	0.084746	0.1229	0.8771	14
444157	Thermoproteus neutrophilus	0.316974	0.258413	0.1264	0.8736	12
444177	Lysinibacillus sphaericus	0.172414	0.155576	0.3015	0.6985	20
444179	Sulcia muelleri GWSS	0.333333	0.207471	0.0718	0.9332	5
445932	Elusimicrobium minutum	0.246914	0.173337	0.1194	0.8807	9
446462	Actinosynnema mirum	0.172301	0.16109	0.3514	0.6486	24
446465	Brachybacterium faecium	0.097141	0.087362	0.3811	0.6189	14
446471	Xylanimonas cellulosilytica	0.197029	0.167545	0.2008	0.7992	23
448385	Sorangium cellulosum	0.147733	0.128761	0.2507	0.7493	29
449447	Microcystis aeruginosa	0.256989	0.228468	0.2597	0.7403	22
450851	Phenylobacterium zucineum	0.242597	0.176647	0.0122	0.9878	36
452471	Amoebophilus asiaticus	0.202362	0.200771	0.4689	0.5311	15
452637	Opitutus terrae	0.180461	0.144934	0.1524	0.8476	22
453591	Ignicoccus hospitalis	0.379274	0.399009	0.6595	0.3406	6
457570	Natranaerobius thermophilus	0.249196	0.212505	0.1091	0.8909	18
458233	Macrococcus caseolyticus	0.12646	0.128402	0.4789	0.5211	11
465515	Micrococcus luteus	0.109104	0.075434	0.1427	0.8573	17
469378	Cryptobacterium curtum	0.269814	0.198626	0.1954	0.8046	8
471821	Uncultered bacterium TG1RsD17	0.100573	0.121532	0.6721	0.3279	15
471852	Thermomonospora curvata	0.206238	0.223449	0.6688	0.3312	26
471853	Beutenbergia cavernae	0.210552	0.178424	0.1896	0.8104	23
471854	Dyadobacter fermentans	0.214148	0.210346	0.4498	0.5502	24
471855	Slackia heliotrinireducens	0.187483	0.19181	0.5326	0.4674	15
471856	Jonesia denitrificans	0.242693	0.204748	0.18	0.82	20
471857	Saccharomonospora viridis	0.181996	0.153349	0.2072	0.7928	23
477974	Desulforudis audaxviator	0.103813	0.101315	0.4421	0.5579	16
478801	Kytococcus sedentarius	0.133321	0.103292	0.2367	0.7633	14
479431	Nakamurella multipartita	0.219346	0.209122	0.3801	0.6199	23
479432	Streptosporangium roseum	0.120578	0.136338	0.6841	0.3159	24
479433	Catenulispora acidiphila	0.190645	0.165418	0.1878	0.8122	22
479434	Sphaerobacter thermophilus	0.269969	0.225598	0.0924	0.9076	27
479436	Veillonella parvula	0.371442	0.303276	0.0627	0.9373	19
479437	Eggerthella lenta	0.137446	0.13367	0.4319	0.5682	11
481448	Methylacidiphilum infernorum	0.315521	0.250403	0.0744	0.9256	23
485914	Halomicrobium mukohataei	0.184079	0.218704	0.8453	0.1547	20
485915	Desulfohalobium retbaense	0.205267	0.130368	0.0253	0.9747	13
485917	Pedobacter heparinus	0.245774	0.184581	0.0504	0.9496	24
485918	Chitinophaga pinensis	0.280404	0.184892	0.0267	0.9733	21
490899	Desulfurococcus kamchatkensis	0.623148	0.62882	0.5564	0.4438	4
491915	Anoxybacillus flavithermus	0.144429	0.14562	0.5081	0.4919	32
498211	Cellvibrio japonicus	0.282724	0.196198	0.0016	0.9984	35
498761	Heliobacterium modesticaldum	0.279814	0.242314	0.1058	0.8942	36
502025	Haliangium ochraceum	0.233115	0.194259	0.159	0.841	23
504832	Oligotropha carboxidovorans	0.333443	0.236932	0.0062	0.9938	29
511145	Escherichia coli K12_MG1655	0.191872	0.131935	0.0003	0.9997	61
511995	Azobacteroides pseudotrichonymphae	0.07585	0.071149	0.4075	0.5925	14
515620	Eubacterium eligens	0.10308	0.082723	0.2658	0.7342	14
517417	Chlorobaculum parvum	0.230089	0.20195	0.2278	0.7722	22
517418	Chloroherpeton thalassium	0.288585	0.250907	0.1731	0.8269	26
518766	Rhodothermus marinus	0.279284	0.230895	0.0814	0.9186	31
519441	Streptobacillus moniliformis	0.089042	0.06864	0.2629	0.7371	10
519442	Halorhabdus utahensis	0.277473	0.270806	0.4426	0.5574	14
521011	Methanosphaerula palustris	0.348291	0.364826	0.671	0.329	14
521045	Kosmotoga olearia	0.113333	0.108219	0.3868	0.6137	5
521095	Atopobium parvulum	0.32963	0.206021	0.1084	0.8916	6
521097	Capnocytophaga ochracea	0.154776	0.124083	0.2565	0.7435	13
521098	Alicyclobacillus acidocaldarius	0.113052	0.12664	0.6151	0.3849	24
521460	Anaerocellum thermophilum	0.190328	0.156052	0.2238	0.7762	14
522306	Accumulibacter phosphatis	0.328028	0.25774	0.0144	0.9856	40
522373	Stenotrophomonas maltophilia K279a	0.314514	0.236394	0.0028	0.9972	40
523791	Kangiella koreensis	0.301845	0.215485	0.0009	0.9991	39
523794	Leptotrichia buccalis	0.116865	0.093318	0.2616	0.7384	14
525897	Desulfomicrobium baculatum	0.155514	0.134888	0.319	0.681	13
525898	Sulfurospirillum deleyianum	0.269583	0.212863	0.0614	0.9386	19
525903	Thermanaerovibrio acidaminovorans	0.108333	0.099075	0.3648	0.6358	6
525904	Thermobaculum terrenum	0.281877	0.218232	0.0302	0.9698	30
525919	Anaerococcus prevotii	0.059473	0.055298	0.4178	0.5822	14
526218	Sebaldella termitidis	0.177413	0.152138	0.2213	0.7787	20
526226	Gordonia bronchialis	0.166644	0.14711	0.2909	0.7091	18
529507	Proteus mirabilis	0.264614	0.201885	0.0148	0.9852	44
531844	Flavobacteriaceae bacterium	0.218283	0.17085	0.1137	0.8863	20
535289	Diaphorobacter sp. TPSY	0.351138	0.262645	0.0045	0.9955	40
537021	Liberibacter asiaticus	0.386721	0.283347	0.0143	0.9857	23
543728	Variovorax paradoxus	0.256818	0.213707	0.0604	0.9396	41
555778	Halothiobacillus neapolitanus	0.368902	0.283608	0.0107	0.9893	36
557598	Laribacter hongkongensis	0.350271	0.266283	0.0046	0.9954	43
565034	Brachyspira hyodysenteriae	0.061983	0.079504	0.6167	0.3834	11
572265	Hamiltonella defensa	0.299582	0.243096	0.0398	0.9602	36
573234	Hodgkinia cicadicola	0.5	0.429436	0.3228	0.6886	3
579405	Dickeya dadantii Ech703	0.26584	0.202888	0.01	0.99	50
582402	Hirschia baltica	0.2955	0.218904	0.0294	0.9706	26
582744	Methylovorus sp. SIP34	0.417	0.294807	0	1	41
583345	Methylotenera mobilis	0.337448	0.250403	0.0034	0.9966	40
595494	Tolumonas auensis	0.258835	0.196685	0.0124	0.9876	44
598659	Nautilia profundicola	0.298429	0.248696	0.1442	0.8558	18
600809	Blattabacterium sp. BPLAN	0.139687	0.108279	0.2289	0.7711	13
634176	Aggregatibacter aphrophilus	0.274109	0.202671	0.0052	0.9948	42
634452	Acetobacter pasteurianus	0.345987	0.269537	0.0216	0.9784	28
634503	Edwardsiella ictaluri	0.300407	0.209208	0.0006	0.9994	50
680646	Rothia mucilaginosa	0.107843	0.064847	0.059	0.941	17
688245	Comamonas testosteroni	0.321315	0.251518	0.0147	0.9853	41
