# Supplementary material for: Protein Complexes Are under Evolutionary Selection to Assemble via Ordered Pathways
Source: Cell. 2013 Apr 11;153(2):461–70. doi: 10.1016/j.cell.2013.02.044 (PMC4009401; doi:10.1016/j.cell.2013.02.044)
Supplement: Table S4. Fusion and Reverse Distances, Related to Figure 5 [file mmc4.xls]

## Sheet: Sheet1
PDB_ID	Chain1	Chain2	Fusion_distance	Reverse_distance		Note that chain namings do not always correspond exactly the PDB entries
1a9x	D	C	40.93	75.24		Instead, names (A,B,C…) are sequentially assigned to the order of chains in the biological unit file
1b4u	D	C	39.28	48.2
1ccw	C	D	56.88	25.08
1d09	I	J	74.56	43.4
1e9y	U	V	33.56	31
1efv	B	A	44.07	60.85
1ejx	B	A	23.08	22.63
1ejx	I	H	15.81	65.69
1fm0	A	B	24.81	37.4
1iwp	A	B	73.79	38.88
1ixr	K	L	29.36	104.79
1kf6	B	C	53.22	80.34
1kqf	E	F	25.15	82.07
1n62	D	E	34.96	63.64
1o97	A	B	50.99	59.94
1ofh	E	D	56.99	24.22
1pg5	E	F	67.64	42.41
1qop	C	D	41.2	65.37
1qs0	C	D	50.61	75.81
1rm6	F	D	31.22	67.13
1tyg	A	B	24.53	78.57
1ugp	B	A	42.99	47.3
1umd	C	D	55.63	84.08
1v54	A	B	71.76	81.75
1v54	N	P	27.63	61.34
1vf5	A	B	10.34	64.79
1w85	C	D	56.66	78.06
1z7m	B	G	17.01	55.47
2ba0	I	F	39.45	44.43
2pmz	A	B	21.42	33.22
2q1z	A	B	20.2	48.47
2q5w	D	C	22.09	28.59
2qe7	C	H	66.67	117.13
2v3b	B	A	46.46	39.71
3a8g	B	A	47.04	50.13
3bz1	E	B	75.17	10.89
3cdk	C	D	22.29	74.6
3d54	A	D	45.97	74.96
3d6n	E	F	46.96	73.32
3hrd	D	A	38.72	66.65
3hrd	E	F	21.2	56.84
3i9v	B	A	36.52	45.07
3i9v	F	E	69.06	83.36
3iey	B	A	33.89	28.59
3mml	B	A	55.57	27.72
3pnl	C	D	75.78	44.61
3pvt	A	B	53.85	63.42
